# Supplementary material for: Genome-Wide Association Study of Seed Dormancy and the Genomic Consequences of Improvement Footprints in Rice (Oryza sativa L.)
Source: Front Plant Sci. 2018 Jan 5;8:2213. doi: 10.3389/fpls.2017.02213 (PMC5760558; doi:10.3389/fpls.2017.02213)
Supplement: Supplementary file 1 [file Table1.XLSX]

## Sheet: Sheet1
Table S1. Origination of 453 germplasm accessions.
Accession ID	Accession name	Country	Longitude	Latitude	Type	Subspecies
CH001	Guanglixian	China	119.719	27.5399	Landrace	indica
CH002	Huakeqiu	China	119.715	27.5571	Landrace	indica
CH003	Changlixian	China	120.558	27.6631	Landrace	indica
CH004	Yanjing	China	120.558	27.6631	Landrace	indica
CH005	Yingtoujing	China	120.567	27.6636	Landrace	indica
CH006	Shengmengwan	China	120.091	27.787	Landrace	indica
CH007	Niantianshi	China	119.063	27.6192	Landrace	indica
CH008	Langxiang	China	119.073	27.6182	Landrace	indica
CH009	Wanjin	China	120.682	28.1506	Landrace	indica
CH010	Hongxian	China	120.694	28.1485	Landrace	indica
CH011	Bolizhan	China	119.54	26.1974	Landrace	indica
CH012	Shimaren	China	117.614	24.1171	Landrace	indica
CH013	Qingshuichi	China	116.819	24.7562	Landrace	indica
CH014	Aiguxianzhong	China	117.421	25.307	Landrace	indica
CH016	Fanganzao	China	118.035	27.7566	Landrace	indica
CH017	Yuhu	China	118.702	25.3589	Landrace	indica
CH018	Wudijing	China	117.859	25.6944	Landrace	indica
CH019	Rinaldo Bersari	Philippines	121.023	14.6235	Foreign introduced line	indica
CH020	Xianluosichi	Thailand	100.816	14.3176	Foreign introduced line	indica
CH026	IR 27325-27-3-3	Philippines	121.023	14.6235	Foreign introduced line	indica
CH027	Bknbr 76025-10-8-1-2klg-1-1-1-1	Philippines	121.023	14.6235	Foreign introduced line	indica
CH028	HPA 74	India	77.4316	27.1374	Foreign introduced line	indica
CH029	K 428-25	India	77.4316	27.1374	Foreign introduced line	indica
CH030	Milyamg 70	North Korea	125.763	39.0392	Foreign introduced line	indica
CH031	NDR 89	India	77.4316	27.1374	Foreign introduced line	indica
CH032	Taizhonghongxuguzi	China	121.536	25.0358	Landrace	indica
CH033	Xiaobaizhan	China	121.536	25.0358	Landrace	indica
CH034	Shuiyuan299	North Korea	125.763	39.0392	Foreign introduced line	indica
CH035	KALING A2	India	77.4316	27.1374	Foreign introduced line	indica
CH036	RP 1017-76-1-3-2	India	77.4316	27.1374	Foreign introduced line	indica
CH038	RANGPUR (KANGPUR)	Bangladesh	90.4125	23.8103	Foreign introduced line	indica
CH039	Shouguzao	China	117.215	28.2903	Landrace	indica
CH040	Luqingzao1hao	China	113.264	23.1292	Improved line	indica
CH041	TONO BREA 439	NA			Foreign introduced line	indica
CH042	368	Pakistan	73.0931	33.7294	Foreign introduced line	indica
CH043	BAU HUONG DOONG	Vietnam	105.85	21.0333	Foreign introduced line	indica
CH044	CHAH NONG NGHE AN	Vietnam	105.85	21.0333	Foreign introduced line	indica
CH045	CHIEM BAC	Vietnam	105.85	21.0333	Foreign introduced line	indica
CH046	RE BAU	Vietnam	105.85	21.0333	Foreign introduced line	indica
CH047	RE CHANH	Vietnam	105.85	21.0333	Foreign introduced line	indica
CH048	MA HNAN THU KA	Burma	96.1	19.75	Foreign introduced line	indica
CH049	C.CORTO 1	Cuba	-82.3452	23.0541	Foreign introduced line	indica
CH050	97A-M54	Philippines	121.023	14.6235	Foreign introduced line	indica
CH051	AMISTAD 82-8	Cuba	-82.3452	23.0541	Foreign introduced line	indica
CH052	CIMANUK	Indonesia	106.846	-6.20876	Foreign introduced line	indica
CH054	OR 79-21	India	77.4316	27.1374	Foreign introduced line	indica
CH055	SINABA	Philippines	121.023	14.6235	Foreign introduced line	indica
CH056	QUCM	Vietnam	105.85	21.0333	Foreign introduced line	indica
CH057	CSR 12	India	77.4316	27.1374	Foreign introduced line	indica
CH058	CSR 13	India	77.4316	27.1374	Foreign introduced line	indica
CH059	CSR 5	India	77.4316	27.1374	Foreign introduced line	indica
CH060	CSR 9	India	77.4316	27.1374	Foreign introduced line	indica
CH061	TM 10265	India	77.4316	27.1374	Foreign introduced line	indica
CH062	SHINKWANG	South Korea	126.978	37.5665	Foreign introduced line	indica
CH063	AUS 43	Bangladesh	90.4125	23.8103	Foreign introduced line	indica
CH064	BASMATI 685	Pakistan	73.0931	33.7294	Foreign introduced line	indica
CH065	PR32-PD47-PD4	India	77.4316	27.1374	Foreign introduced line	indica
CH066	NEANG CHHOUK	Cambodia	104.892	11.5449	Foreign introduced line	indica
CH072	ITA 304	Nigeria	7.48333	9.06667	Foreign introduced line	indica
CH073	JC 195	India	77.4316	27.1374	Foreign introduced line	indica
CH074	BG 915	Sri Lanka	79.8612	6.92708	Foreign introduced line	indica
CH075	BR 601-3-3-2-4	Bangladesh	90.4125	23.8103	Foreign introduced line	indica
CH076	BATANG PANE	Indonesia	106.846	-6.20876	Foreign introduced line	indica
CH077	BG 1165-1	Sri Lanka	79.8612	6.92708	Foreign introduced line	indica
CH078	SLK 2-21-4	Laos	102.6	17.9667	Foreign introduced line	indica
CH079	BAHBUTONG	Indonesia	106.846	-6.20876	Foreign introduced line	indica
CH080	CIPUNEGARA	Indonesia	106.846	-6.20876	Foreign introduced line	indica
CH081	PANAMA 1537	Panama	-79.5167	8.98333	Foreign introduced line	indica
CH082	PR 23631-98	Philippines	121.023	14.6235	Foreign introduced line	indica
CH083	SELECCION VG-5	Cuba	-82.3452	23.0541	Foreign introduced line	indica
CH084	X72-7-1	Burma	96.1	19.75	Foreign introduced line	indica
CH085	NDR 4012	India	77.4316	27.1374	Foreign introduced line	indica
CH086	LAI TRANG	Vietnam	105.85	21.0333	Foreign introduced line	indica
CH089	VL DHAN 16	India	77.4316	27.1374	Foreign introduced line	indica
CH090	CSR 11	India	77.4316	27.1374	Foreign introduced line	indica
CH092	5173	Colombia	-74.0758	4.59806	Foreign introduced line	indica
CH093	GIZA 181	Egypt	31.2357	30.0444	Foreign introduced line	indica
CH096	CCI 22-2-4-113	India	77.4316	27.1374	Foreign introduced line	indica
CH097	A1452	Philippines	121.023	14.6235	Foreign introduced line	indica
CH098	75-1-120	Philippines	121.023	14.6235	Foreign introduced line	indica
CH099	Himdhan	India	77.4316	27.1374	Foreign introduced line	indica
CH101	Kajaru	India	77.4316	27.1374	Foreign introduced line	indica
CH105	Chuanjiang25	Sri Lanka	79.8612	6.92708	Foreign introduced line	indica
CH106	PULUT KARU	Indonesia	106.846	-6.20876	Foreign introduced line	indica
CH108	Sanjiang	Japan	139.636	35.5859	Foreign introduced line	indica
CH109	PADI SEGUTUK	Indonesia	106.846	-6.20876	Foreign introduced line	indica
CH111	JW 42	India	77.4316	27.1374	Foreign introduced line	indica
CH113	Gu2725	Cuba	-82.3452	23.0541	Foreign introduced line	indica
CH114	Si82	NA			Foreign introduced line	indica
CH116	T 100	India	77.4316	27.1374	Foreign introduced line	indica
CH117	Fuhong521	China	119.369	25.992	Improved line	indica
CH119	Qijiazhan14	China	113.121	23.0215	Improved line	indica
CH121	Shayouxuan2hao	China	119.077	26.2039	Improved line	indica
CH122	Shenghong16	China	117.787	26.3998	Improved line	indica
CH123	Shunliangzao2hao	China	117.859	26.7713	Improved line	indica
CH124	HA 881043	China	113.085	28.181	Improved line	indica
CH125	Nancong3	China	113.356	23.1536	Improved line	indica
CH126	Sanluzhan7hao	China	113.359	23.1612	Improved line	indica
CH127	Sanwunuo1hao	China	113.374	23.1462	NA	indica
CH128	Shanlanzhan	China	113.368	23.1284	Improved line	indica
CH129	Huangsiguizhan	China	113.811	23.2611	Improved line	indica
CH130	Guiyezhan10hao	China	113.869	23.3271	Improved line	indica
CH131	Qisizhan	China	113.384	22.9372	Improved line	indica
CH132	Yushanzhan	China	113.349	22.9571	Improved line	indica
CH133	Zaoxinzhan1hao	China	113.4	22.9065	Improved line	indica
CH134	Changza3hao	China	110.359	21.2707	Improved line	indica
CH135	Qiqingzhan	China	110.25	21.3772	Improved line	indica
CH136	Kemainuo	China	116.295	23.0333	Improved line	indica
CH137	47-104	China	119.295	26.1008	Improved line	indica
CH138	Jinyou1hao	China	119.24	26.0849	Improved line	indica
CH139	Huinongzao1hao	China	118.797	25.0308	Improved line	indica
CH140	Tiefu1hao	China	118.676	24.8741	Improved line	indica
CH141	Longfei10hao	China	117.647	24.5129	Improved line	indica
CH142	Jiangke3hao	China	117.471	26.729	Improved line	indica
CH143	Xiangji161-1	China	112.939	28.2282	Improved line	indica
CH144	Hengxiao172	China	112.572	26.8932	Improved line	indica
CH145	Lingwan1hao	China	111.613	26.4204	Improved line	indica
CH146	Lixiangzao9hao	China	114.96	25.8126	Improved line	indica
CH147	85-10	China	113.855	27.6228	Improved line	indica
CH148	Qingyangai	China	104.076	30.6517	Improved line	indica
CH149	Hanzhongheifengnuo	China	107.023	33.0675	Improved line	indica
CH150	Xiangzhennuo	China	107.369	33.1284	Improved line	indica
CH152	Pufeng14hao	China	118.553	24.7743	Improved line	indica
CH153	Qingliuai1hao	China	113.352	23.153	Improved line	indica
CH154	Yannongzao4hao	China	117.015	25.1017	Improved line	indica
CH155	Yushuinuo	China	113.063	28.158	Improved line	indica
CH156	Q 5	China	115.944	28.5455	Improved line	indica
CH157	M 099	China	115.833	28.7628	Improved line	indica
CH158	Guangjiuxuan20	China	109.436	22.5108	Improved line	indica
CH159	S 9042	China	117.265	31.8786	Improved line	indica
CH160	SIPULUT DUKUNG	Indonesia	106.846	-6.20876	Foreign introduced line	indica
CH162	Doc phung lun AR-16	Vietnam	105.85	21.0333	Foreign introduced line	indica
CH163	Bagoo	NA			Foreign introduced line	indica
CH164	Pratao Precoce	Philippines	121.023	14.6235	Foreign introduced line	indica
CH165	1641xuan	China	114.322	30.4871	Improved line	indica
CH166	Boqizhanxuan	China	114.326	30.4865	Improved line	indica
CH167	Zhaodaowen	China	106.83	32.3313	Landrace	indica
CH168	Xiaobaigu	China	102.807	27.7114	Landrace	indica
CH169	Shuibaichuan	China	103.572	28.2627	Landrace	indica
CH170	B 6397F-MR-7-5M-1-1	Indonesia	106.846	-6.20876	Foreign introduced line	indica
CH171	Zhong11	China	113.36	23.1372	Improved line	indica
CH172	Yuanzhen397	China	113.358	23.1478	Improved line	indica
CH173	Qionghai1hao	China	110.198	20.044	Landrace	indica
CH174	Guiyu100	China	106.656	26.4936	Improved line	indica
CH175	Huasizhan	China	113.356	23.1536	Improved line	indica
CH176	Aomeizhan1hao	China	113.359	23.1519	Improved line	indica
CH177	Tieganlu	China	103.013	29.9805	Landrace	indica
CH179	Puningmalongya	China	105.752	26.3138	Landrace	indica
CH180	Zaoxiang17	China	113.354	23.1516	Improved line	indica
CH181	Guangjingxian165	China	113.35	23.1526	Improved line	indica
CH182	Shuangai1	China	113.359	23.1526	Improved line	indica
CH183	Wai128xuan	China	113.356	23.1511	Improved line	indica
CH184	Yinhuazhan	China	113.352	23.1511	Improved line	indica
CH185	Aiqingzhan	China	113.349	23.1539	Improved line	indica
CH186	Yuanzhenzhan	China	113.354	23.1537	Improved line	indica
CH187	Xianhuangzhan	China	113.354	23.151	Improved line	indica
CH188	Yueyezhan6	China	113.357	23.1522	Improved line	indica
CH189	Pin378	China	113.349	23.1537	Improved line	indica
CH190	Chaoliuzhan1	China	113.359	23.1541	Improved line	indica
CH191	Pin96118	China	113.357	23.1557	Improved line	indica
CH192	Xinke2	China	113.355	23.1564	Improved line	indica
CH193	Lvyuanzhan	China	113.352	23.1565	Improved line	indica
CH194	Guangqingzhan	China	113.35	23.1494	Improved line	indica
CH195	Guisanzhan	China	113.359	23.1513	Improved line	indica
CH196	Shanuo	China	108.354	21.6869	Landrace	indica
CH197	Shangu	China	108.367	21.6826	Landrace	indica
CH198	Xilaopi	China	101.862	22.5859	Landrace	indica
CH199	Haoanlongmiemen	China	97.8679	24.0274	Landrace	indica
CH200	Baikesanbailixian	China	120.566	27.6619	Landrace	indica
CH201	Qingjing21	China	113.364	23.1449	Improved line	indica
CH202	105tianmagu	China	118.415	29.8603	Landrace	indica
CH203	Maoliudimin	China	118.771	30.9497	Landrace	indica
CH204	Liushizi	China	119.18	31.1264	Landrace	indica
CH205	Qiuqianbai	China	116.829	30.7338	Landrace	indica
CH206	Yiluxiang	China	117.227	31.8206	Landrace	indica
CH207	Yingguzhan	China	114.521	26.3137	Landrace	indica
CH208	Changmangjing	China	119.296	26.0745	Landrace	indica
CH209	Lucaihao	China	118.692	25.3621	Landrace	indica
CH210	Duligan	China	113.939	29.9707	Landrace	indica
CH211	Chongyangnuo	China	113.817	29.2453	Landrace	indica
CH212	Nantezhan	China	114.04	29.5556	Landrace	indica
CH213	Changmaxian	China	114.483	29.6054	Landrace	indica
CH214	Kuxindao	China	115.215	29.8303	Landrace	indica
CH215	Guanyindao	China	111.812	30.8479	Landrace	indica
CH217	Xuanenchangtanqingzhan	China	109.491	29.9869	Landrace	indica
CH218	Xiaoguandabaigu	China	109.485	30.2852	Landrace	indica
CH220	Liuyuehuang	China	103.673	30.6301	Landrace	indica
CH221	Yeyepiao	China	106.29	32.2289	Landrace	indica
CH222	Jiangbianzao	China	102.76	27.0663	Landrace	indica
CH223	Siguqi	China	104.975	29.1814	Landrace	indica
CH224	Heijiezao	China	104.533	28.69	Landrace	indica
CH225	Haofangzuo	China	98.5849	24.4334	Landrace	indica
CH226	Xigu	China	99.9285	24.5804	Landrace	indica
CH227	Aiziqi	China	105.049	27.8469	Landrace	indica
CH228	Mitiaonuo	China	101.99	24.0701	Landrace	indica
CH229	Erbaixuan	China	102.163	24.6717	Landrace	indica
CH230	Kawagu	China	100.798	22.0074	Landrace	indica
CH231	Siguqi	China	105.697	28.5903	Landrace	indica
CH232	Wumingaixian	China	107.888	27.2253	Landrace	indica
CH234	Mazhan(1)	China	107.234	26.5847	Landrace	indica
CH235	Mayouzhan	China	106.83	27.5362	Landrace	indica
CH239	Wulicun	China	107.519	26.2594	Landrace	indica
CH240	Wanminuo	China	107.234	26.5847	NA	indica
CH241	Heimi	China	107.589	26.4911	Landrace	indica
CH242	Dishuigu	China	108.124	27.0329	Landrace	indica
CH243	Yelicang	China	110.113	32.809	NA	indica
CH244	Baiganlufeng	China	98.6892	24.5868	Landrace	indica
CH245	Sankecun	China	109.201	26.6762	Landrace	indica
CH246	Qianhui13	China	106.656	26.4936	Improved line	indica
CH247	R 481 yan	China	106.658	26.5008	Improved line	indica
CH248	Tianhongtian	China	106.669	26.4988	Improved line	indica
CH249	Wan48	China	106.646	26.504	Improved line	indica
CH250	Guifuxian3hao	China	106.652	26.4939	Improved line	indica
CH251	Kainuo91	China	107.983	26.5834	Improved line	indica
CH252	Zao89-5513	China	112.356	28.847	Improved line	indica
CH253	Louzaoxianjian17	China	111.993	27.7001	Improved line	indica
CH254	Nanjing3678	China	118.872	32.0359	Improved line	indica
CH255	Guangwen125	China	106.648	26.4908	Improved line	indica
CH256	Zhongjuanxian	China	106.674	26.4429	Improved line	indica
CH257	Kexiang	China	106.927	27.7257	Improved line	indica
CH258	Haohao	China	99.5842	22.3291	Landrace	indica
CH259	Guangnangu	China	103.415	24.4119	Landrace	indica
CH260	Haogailan	China	97.8679	24.0274	Landrace	indica
CH261	Maxiangu	China	99.3971	23.5381	Landrace	indica
CH262	Huangbansuo	China	98.491	25.0204	Landrace	indica
CH265	Yazhan	China	116.732	24.724	Landrace	indica
CH266	Erhuangmi	China	115.437	30.226	Landrace	indica
CH267	Menjiaheisi	China	113.359	23.1517	Improved line	indica
CH268	Wunong6hao	China	111.279	23.477	Improved line	indica
CH269	Zaoguiba	China	113.084	28.1775	Improved line	indica
CH270	Benmonuo	China	107.023	33.0675	Improved line	indica
CH271	Xinheinuo2hao	China	114.091	32.147	Improved line	indica
CH272	89-6	China	114.083	32.1221	Improved line	indica
CH273	Shuangkanghong	China	111.695	29.0719	Landrace	indica
CH274	Zaonuo	China	117.493	27.3403	Landrace	indica
CH275	Shenshuihong	China	116.278	32.353	Landrace	indica
CH276	Mengguandamagu	China	106.63	26.6477	Landrace	indica
CH277	Yeyaxuxuzhan	China	106.616	26.6137	Landrace	indica
CH278	Baimimagu	China	108.522	25.9319	Landrace	indica
CH279	Gaicaozhan	China	109.208	26.9097	Landrace	indica
CH280	Babaomi	China	105.055	24.0459	Landrace	indica
CH281	Jianshiguiyangzhan	China	109.727	30.6016	Landrace	indica
CH283	SINNA SIVAPPU	Sri Lanka	79.8612	6.92708	Foreign introduced line	indica
CH286	Xinyangheimi	China	114.201	32.134	Improved line	indica
CH287	Xindao407	China	114.136	32.0898	Improved line	indica
CH288	Yunanxiang98	China	114.102	32.1332	Improved line	indica
CH289	Heiyu1hao	China	114.09	32.1367	Improved line	indica
CH290	Zaobai	China	117.717	29.8541	Landrace	indica
CH291	Guanyinxian	China	117.028	30.1112	NA	indica
CH292	Anzhaixian	China	118.771	30.9497	Landrace	indica
CH293	Wujiezaodao	China	118.199	31.0829	Landrace	indica
CH294	Guangyexian	China	116.974	31.0358	Landrace	indica
CH295	Aiganhuang	China	116.525	31.7293	Landrace	indica
CH296	Zinuo	China	102.392	22.9937	Landrace	indica
CH297	Menghainuo	China	100.783	21.9972	Landrace	indica
CH299	Daozhouzao	China	111.274	26.9906	Landrace	indica
CH302	Heigu	China	110.775	21.445	Landrace	indica
CH303	Xianshuizhan	China	111.982	21.858	Landrace	indica
CH305	Yinzhan	China	113.404	22.524	Landrace	indica
CH306	Heinuo	China	112.441	23.6347	Landrace	indica
CH307	Baishiyan	China	116.295	23.0333	Landrace	indica
CH309	Potouzhong	China	115.652	22.9176	NA	indica
CH313	Zaomiaosi	China	107.546	33.6002	Landrace	indica
CH314	Dayexiaoxianggu	China	107.334	33.1571	Landrace	indica
CH315	Qihuangzhan	China	107.767	32.9831	Landrace	indica
CH316	Chizaoxian	China	106.257	32.8297	Landrace	indica
CH317	Yelicang	China	106.157	33.3273	Landrace	indica
CH318	Baiguzi	China	108.248	33.0384	Landrace	indica
CH319	Wuganzao	China	109.153	33.4234	Landrace	indica
CH320	Yintiaozhan	China	114.513	32.2031	Landrace	indica
CH322	BG 170	Sri Lanka	79.8612	6.92708	Foreign introduced line	indica
CH324	Dahonggu2	China	109.491	30.2663	Landrace	indica
CH325	Youzhan	China	109.485	30.2729	Landrace	indica
CH326	Shuibawang	China	108.936	30.291	Landrace	indica
CH327	Lichuanbaimaweizhan	China	108.91	30.2938	Landrace	indica
CH328	Tedali	China	109.487	30.2291	Landrace	indica
CH329	Ziyedao	China	112.155	32.0126	Landrace	indica
CH330	Guangling124	China	110.572	31.3352	Landrace	indica
CH331	Hongmixiangmazhan	China	111.744	27.2589	Landrace	indica
CH332	Xiaomagu	China	104.672	28.6858	Landrace	indica
CH333	Lengshuizhan	China	106.74	27.0905	Landrace	indica
CH334	Tiegangu	China	108.504	28.5639	Landrace	indica
CH337	Guangdongzaoxiang	China	113.264	23.1292	Landrace	indica
CH338	Xiajiaoheidao	China	121.536	25.0358	Landrace	indica
CH339	Hejian	China	110.558	22.8578	Landrace	indica
CH341	Xinzhenggu	China	106.854	22.3428	Landrace	indica
CH342	Jiangbanuo	China	101.692	23.4319	Landrace	indica
CH343	Haodongleng	China	100.453	21.9574	Landrace	indica
CH344	Haobawan	China	97.7921	24.183	Landrace	indica
CH345	Haobixiang	China	97.8017	24.1743	Landrace	indica
CH346	Yinxuan1hao	China	97.932	24.7052	Landrace	indica
CH347	Lengshuibai	China	99.2593	24.0184	Landrace	indica
CH348	Xiaobaigu	China	98.8253	23.7626	NA	indica
CH349	Bairizao	China	103.688	22.9836	Landrace	indica
CH350	Dingyaungu	China	99.5412	25.4647	Landrace	indica
CH351	Honggu	China	99.371	25.8857	Landrace	indica
CH352	Zigangu	China	99.6051	24.8278	NA	indica
CH353	Xiaobaigu	China	99.1892	24.7231	Landrace	indica
CH354	Laozhuangbai	China	98.6892	24.5868	Landrace	indica
CH355	Dongdabai	China	98.491	25.0204	Landrace	indica
CH356	Niumaoxiangzao	China	104.048	27.6254	Landrace	indica
CH357	Damagu	China	105.943	26.2291	Landrace	indica
CH358	Hongmidao	China	111.848	30.4677	Landrace	indica
CH359	Xiaohonggu	China	109.492	30.2703	Landrace	indica
CH360	Hongjiaoleizhan	China	109.479	30.2709	Landrace	indica
CH361	Chongyangnuo	China	113.884	29.7163	Landrace	indica
CH362	Yangxindalixian	China	115.215	29.8303	Landrace	indica
CH363	Wubaili	China	112.596	31.152	Landrace	indica
CH364	Liaowapushidian	China	110.812	32.8348	Landrace	indica
CH365	Dabaigu	China	109.487	30.2291	Landrace	indica
CH366	Hongjiaoqi	China	109.479	30.2946	Landrace	indica
CH367	Xintangerpozao	China	109.463	30.2899	Landrace	indica
CH368	Shadaoqingzhan	China	109.509	30.2905	Landrace	indica
CH369	Wujiaozhan	China	109.481	30.3178	Landrace	indica
CH370	Hongmidongzhan	China	109.508	30.3664	Landrace	indica
CH371	Gaoganhe	China	114.98	30.0956	Landrace	indica
CH372	Bawangbian	China	113.382	31.6902	Landrace	indica
CH373	Xiangyanglaohonggu	China	112.133	32.0046	Landrace	indica
CH374	Dalangan	China	105.171	31.6427	Landrace	indica
CH375	Wushaogu	China	104.511	28.1639	Landrace	indica
CH376	Maoxiangzhan	China	105.927	29.3561	Landrace	indica
CH377	Lepingbai	China	118.199	29.7891	Landrace	indica
CH378	Yelicang	China	117.567	30.6872	NA	indica
CH379	Muqiuchui	China	118.199	31.0829	Landrace	indica
CH380	Sanlicun	China	117.792	30.9528	Landrace	indica
CH381	Zuchaxian	China	116.309	30.4542	Landrace	indica
CH382	Liushizi	China	118.101	31.7356	Landrace	indica
CH383	Nibuzhan	China	117.847	30.6392	Landrace	indica
CH384	Baijiaoe	China	117.862	31.5986	Landrace	indica
CH385	Waibadan	China	118.351	31.7418	Landrace	indica
CH386	Lengshuibai	China	116.347	26.3148	Landrace	indica
CH387	Bayuebai	China	116.818	28.2098	Landrace	indica
CH388	Mazhan(1)	China	114.417	27.8156	Landrace	indica
CH389	Hongmidongzhan	China	113.497	27.6461	Landrace	indica
CH390	101	China	117.058	28.6946	Improved line	indica
CH391	R 4015	China	115.909	28.6757	Improved line	indica
CH392	Gannong429	China	115.843	28.6767	Landrace	indica
CH393	Wuzhuzhan	China	114.35	28.5127	Landrace	indica
CH394	Nanchengwuchuanzao	China	116.628	27.5351	Landrace	indica
CH396	Tiejiaozhan	China	110.166	29.4001	Landrace	indica
CH397	Huikenuo	China	110.394	28.4527	Landrace	indica
CH398	Hongquegu	China	109.175	27.3527	Landrace	indica
CH399	Donggu	China	111.032	27.114	NA	indica
CH400	Shazhounuo	China	110.156	26.582	Landrace	indica
CH401	Chihe	China	113.945	26.0776	Landrace	indica
CH402	Hongmiyoudao	China	113.968	26.0802	Landrace	indica
CH403	Hongmiyaozhan	China	113.117	26.1272	Landrace	indica
CH404	Ningnong1hao	China	112.552	28.2775	Landrace	indica
CH405	Yiyangzhan	China	111.213	28.3741	Landrace	indica
CH406	Shuangkang8hao	China	111.695	29.043	Landrace	indica
CH407	Xianzidao	China	114.879	31.6439	Landrace	indica
CH408	Baijiaoe	China	103.546	28.8355	Landrace	indica
CH409	Qishizao	China	105.382	29.1515	Landrace	indica
CH410	Shadiaozi	China	106.303	31.2716	Landrace	indica
CH411	Erzaozi	China	103.109	30.07	Landrace	indica
CH412	Xiaobaigu	China	101.719	26.5823	Landrace	indica
CH413	Qingyouzhan	China	105.41	29.1027	Landrace	indica
CH414	Huangzhan	China	104.518	28.4362	Landrace	indica
CH415	Baiyanzhan	China	104.709	28.4386	Landrace	indica
CH416	Haojingkang	China	100.823	21.9838	NA	indica
CH417	Yemi	China	106.98	26.4532	Landrace	indica
CH419	Yinghongke	China	120.645	31.1391	Landrace	indica
CH420	Diancangditang	China	118.993	30.6356	Landrace	indica
CH421	Diancangdi	China	116.333	31.3928	Landrace	indica
CH422	Tianbaoerlanzhan	China	109.486	30.35	Landrace	indica
CH423	Xintanghongjiaoqizao	China	109.431	30.393	Landrace	indica
CH424	Shazhan	China	109.438	30.3314	Landrace	indica
CH425	Mapingzaogu	China	109.506	30.2686	Landrace	indica
CH426	Baichi	China	110.836	32.8196	Landrace	indica
CH427	Machengjiangxizao	China	115.008	31.1727	Landrace	indica
CH428	Huizhangu	China	115.399	30.7831	Landrace	indica
CH429	Gonganmakezhan	China	112.231	30.0489	Landrace	indica
CH431	Jinguazi	China	110.242	32.2155	Landrace	indica
CH432	Fangxianwubaili	China	110.741	32.0555	Landrace	indica
CH433	Sankecunnuogu	China	111.423	30.3492	Landrace	indica
CH434	Xingshanlengshuigu	China	110.76	31.3513	NA	indica
CH435	Ziguilengshuigu	China	110.978	30.8259	Landrace	indica
CH436	Wufengbaishidao	China	110.675	30.1997	Landrace	indica
CH437	Enshisanbaike	China	109.496	30.3178	NA	indica
CH438	Baiguoxiaohonggu	China	109.512	30.3776	Landrace	indica
CH439	Enshiyexiacang	China	109.49	30.2057	Landrace	indica
CH440	Enshidishuidao	China	109.56	30.2662	Landrace	indica
CH441	Guiyangzhan	China	109.14	29.6652	Landrace	indica
CH443	Maweizhan	China	109.408	29.4935	Landrace	indica
CH444	Yanzhan	China	109.398	29.5006	NA	indica
CH445	Hefenghuangzhan	China	110.034	29.8902	Landrace	indica
CH446	Qitouhuang	China	110.058	29.8936	Landrace	indica
CH447	Bashizao	China	110.341	31.0423	Landrace	indica
CH451	Xiaodaogu	China	113.485	27.6227	Landrace	indica
CH452	Xiangxiangmi	China	110.616	26.7711	Landrace	indica
CH453	Leiguzhan	China	111.581	26.2198	Landrace	indica
CH454	Shuimadao	China	110.166	29.4001	Landrace	indica
CH455	Changguzao	China	112.371	28.517	Landrace	indica
CH456	Langanzhan	China	110.595	27.9083	Landrace	indica
CH457	Qingsedao	China	114.17	32.1012	Landrace	indica
CH458	Lvqitou	China	100.087	23.9411	Landrace	indica
CH459	Laoyingnuo	China	99.9591	24.0226	Landrace	indica
CH460	Haojingke	China	99.2462	23.1467	Landrace	indica
CH461	Laojinggu	China	102.495	23.7059	Landrace	indica
CH462	Dazaogu	China	102.518	23.6684	Landrace	indica
CH463	Lengshuizao	China	103.688	22.9836	Landrace	indica
CH464	Zaohonggu	China	103.226	22.7795	Landrace	indica
CH465	Xiaobaigu	China	102.392	22.9937	Landrace	indica
CH466	Lvbanggu	China	99.4167	26.4536	Landrace	indica
CH467	Longjianghong	China	98.2967	24.8042	Landrace	indica
CH468	Huangkegu	China	103.267	23.7143	Landrace	indica
CH469	Hongmaxiangu	China	99.1618	25.112	Landrace	indica
CH470	Yanzhan	China	107.916	26.9054	Landrace	indica
CH471	Xiaobaizhan	China	107.789	26.1983	Landrace	indica
CH472	Maguzi	China	104.852	29.7641	Landrace	indica
CH473	Yapozhan	China	113.643	28.1629	Landrace	indica
CH474	Honghuami	China	108.321	26.6675	NA	indica
CH475	Qingganzhan2	China	105.948	26.2531	Landrace	indica
CH476	Nantezhan2	China	110.165	20.0146	Landrace	indica
CH477	Jiugongji	China	115.012	25.8607	Landrace	indica
CH478	Banbianzhan	China	108.124	27.0329	Landrace	indica
CH479	Xiaomagu	China	105.48	26.2012	Landrace	indica
CH480	Baimi	China	105.397	26.2097	Landrace	indica
CH481	Dabaigu	China	105.219	25.8348	Landrace	indica
CH482	Baigangu	China	104.953	25.7841	Landrace	indica
CH483	Maweizhan	China	116.009	26.4701	Landrace	indica
CH484	Hongjiaozhan	China	114.547	29.026	Landrace	indica
CH485	Honggu	China	116.252	29.7311	Landrace	indica
CH486	Tuhongzhao	China	115.363	28.8615	Landrace	indica
CH487	Yingtaonuo	China	109.474	30.2843	Landrace	indica
CH488	Gangannuo	China	109.473	30.273	Landrace	indica
CH489	Lengshuigu	China	109.486	29.9814	Landrace	indica
CH490	Dabaimizhan	China	107.245	31.9117	Landrace	indica
CH491	Shuidaobawang	China	105.021	30.2761	Landrace	indica
CH492	Sanpianzhan	China	105.445	28.1558	Landrace	indica
CH494	Xiaomaweizhan	China	106.277	29.9597	Landrace	indica
CH495	Daziben	China	112.429	33.4899	Landrace	indica
CH496	Lengshuigu	China	105.622	25.8759	Landrace	indica
CH497	Xiaohongjiao1	China	105.649	25.8481	Landrace	indica
CH498	Yangu	China	106.603	26.8362	Landrace	indica
CH499	Youzhan	China	106.122	25.748	NA	indica
CH500	Nadaoqie2	China	107.323	25.832	Landrace	indica
CH501	Xiaomagu3	China	107.979	26.5663	Landrace	indica
CH502	Liuyuegu	China	108.903	25.7531	Landrace	indica
CH503	Langanma1	China	107.579	26.4835	Landrace	indica
CH504	Xianainuo	China	106.617	26.5738	Landrace	indica
CH505	Yangzhan	China	107.465	27.7491	Landrace	indica
CH506	Xiangdao	China	107.888	27.2253	Landrace	indica
CH507	Yanzhan(2)	China	106.452	26.0226	NA	indica
CH509	Lengshuihong	China	111.839	31.7746	NA	indica
CH511	SINANDOMENG	Philippines	121.023	14.6235	Foreign introduced line	indica
CH514	GANJAY(ACC76349)	Pakistan	73.0931	33.7294	Foreign introduced line	indica
CH519	BATHKIRIEL	Sri Lanka	79.8612	6.92708	Foreign introduced line	indica
CH520	MURUNGAWEE	Sri Lanka	79.8612	6.92708	Foreign introduced line	indica
CH522	Guangluai4hao	China	113.267	23.1322	Improved line	indica
CH524	Tetebo	Vietnam	105.85	21.0333	Foreign introduced line	indica
CH525	Zhenlong13	China	120.699	27.9943	Landrace	indica
CH526	Sifeng43	China	120.153	30.2674	Landrace	indica
