# Supplementary material for: Genome-Wide Association Study of Seed Dormancy and the Genomic Consequences of Improvement Footprints in Rice (Oryza sativa L.)
Source: Front Plant Sci. 2018 Jan 5;8:2213. doi: 10.3389/fpls.2017.02213 (PMC5760558; doi:10.3389/fpls.2017.02213)
Supplement: Supplementary file 2 [file Table2.XLSX]

## Sheet: Sheet3
Table S2. Detailed information on the 3948 SNPs.
SNP_ID	Chromosome	Position. IRGSP. v4	Position. MSU. v6	Major allele frquency	Allele (Major/Minor)
seq-rs1	1	9634	9634	0.750552	C/A
seq-rs3	1	88427	88427	0.762693	G/A
seq-rs4	1	152207	152207	0.519868	A/G
seq-rs5	1	172923	172923	0.536424	C/T
seq-rs7	1	201666	201666	0.84989	T/C
seq-rs8	1	293834	293834	0.56181	T/G
seq-rs9	1	328402	328402	0.566372	A/G
seq-rs10	1	332862	332862	0.705298	G/T
seq-rs11	1	368720	368720	0.864238	T/C
seq-rs14	1	398741	398741	0.799117	C/A
seq-rs15	1	407697	407697	0.859823	T/C
seq-rs16	1	417741	417741	0.731788	A/G
seq-rs17	1	420243	420243	0.66777	T/C
seq-rs19	1	441974	441974	0.859202	T/C
seq-rs20	1	504844	504844	0.547461	C/T
seq-rs22	1	925019	925019	0.643488	C/T
seq-rs24	1	1008580	1008580	0.710817	C/T
seq-rs25	1	1055910	1055910	0.61479	C/T
seq-rs27	1	1242681	1242681	0.695364	A/G
seq-rs29	1	1368033	1368033	0.551876	A/G
seq-rs30	1	1421180	1421180	0.683223	T/C
seq-rs32	1	1438046	1438046	0.740618	C/A
seq-rs33	1	1482711	1482711	0.626932	T/C
seq-rs34	1	1515945	1515945	0.507726	A/C
seq-rs35	1	1530060	1530060	0.798673	T/C
seq-rs36	1	1534423	1534423	0.668874	G/A
seq-rs37	1	1549887	1549887	0.640177	T/C
seq-rs38	1	1559603	1559603	0.716336	G/T
seq-rs40	1	1574742	1574742	0.556291	A/G
seq-rs41	1	1576422	1576422	0.556291	G/A
seq-rs43	1	1616781	1616781	0.534216	T/G
seq-rs44	1	1682923	1682923	0.941501	C/A
seq-rs47	1	1772519	1772519	0.941501	C/T
seq-rs50	1	1803504	1803504	0.509934	G/A
seq-rs51	1	1929297	1929297	0.50883	T/G
seq-rs53	1	1943340	1943340	0.593819	C/A
seq-rs54	1	1944794	1944794	0.501104	A/G
seq-rs56	1	2069894	2069894	0.944812	A/G
seq-rs57	1	2100327	2100327	0.577263	A/G
seq-rs59	1	2112371	2112371	0.576159	C/T
seq-rs60	1	2115893	2115893	0.576159	C/T
seq-rs61	1	2117932	2117932	0.539735	T/C
seq-rs62	1	2138922	2138922	0.539735	A/G
seq-rs63	1	2168465	2168465	0.523179	G/A
seq-rs64	1	2228627	2228627	0.915011	T/G
seq-rs68	1	2289674	2289674	0.621413	G/A
seq-rs69	1	2310793	2310793	0.555188	C/T
seq-rs71	1	2333407	2333407	0.573951	T/C
seq-rs75	1	2391599	2391599	0.505519	A/C
seq-rs76	1	2405767	2405767	0.647903	G/A
seq-rs78	1	2477388	2477388	0.59596	C/T
seq-rs80	1	2561330	2561330	0.571744	G/A
seq-rs81	1	2580387	2580387	0.779249	T/C
seq-rs83	1	2588456	2588456	0.804636	A/G
seq-rs84	1	2615882	2615882	0.542222	G/A
seq-rs85	1	2616669	2616669	0.566667	C/T
seq-rs86	1	2636798	2636798	0.643488	G/A
seq-rs88	1	2680040	2680040	0.772627	A/G
seq-rs90	1	2835575	2835575	0.661148	G/A
seq-rs91	1	2841094	2841094	0.544118	C/T
seq-rs93	1	2848047	2848047	0.601545	C/T
seq-rs94	1	2864232	2864232	0.550773	C/T
seq-rs95	1	2868138	2868138	0.80574	A/G
seq-rs96	1	2871114	2871114	0.788079	T/G
seq-rs99	1	2978790	2978790	0.660044	T/C
seq-rs102	1	3328456	3328456	0.625828	A/G
seq-rs106	1	3360236	3360236	0.614094	A/G
seq-rs111	1	3446276	3446276	0.643488	C/T
seq-rs114	1	3470521	3470521	0.725166	A/G
seq-rs116	1	3502592	3502592	0.557395	T/C
seq-rs117	1	3520528	3520528	0.660044	G/T
seq-rs119	1	3527049	3527049	0.564018	T/C
seq-rs122	1	3567701	3567701	0.62362	T/G
seq-rs124	1	3639865	3639865	0.718543	G/A
seq-rs125	1	3712437	3712437	0.583885	A/G
seq-rs126	1	3815553	3815553	0.687638	G/A
seq-rs128	1	4125267	4125267	0.817881	T/G
seq-rs130	1	4149316	4149316	0.750552	T/C
seq-rs131	1	4306004	4306004	0.705298	T/C
seq-rs132	1	4319886	4319886	0.664459	A/C
seq-rs133	1	4332310	4332310	0.538631	C/T
seq-rs135	1	4535508	4535508	0.709713	T/C
seq-rs136	1	4570977	4570977	0.633554	C/T
seq-rs137	1	4573975	4573975	0.774834	A/G
seq-rs139	1	4668182	4668182	0.686384	G/A
seq-rs141	1	4703732	4703732	0.578366	T/C
seq-rs142	1	4713276	4713276	0.525386	A/G
seq-rs143	1	4730000	4730000	0.516556	C/T
seq-rs144	1	4742028	4742028	0.53532	G/A
seq-rs148	1	4873233	4873233	0.756071	C/A
seq-rs150	1	4882860	4882860	0.753863	G/A
seq-rs151	1	4888074	4888074	0.534216	T/C
seq-rs152	1	4914108	4914108	0.608168	G/T
seq-rs153	1	4918182	4918182	0.610375	C/T
seq-rs154	1	4942372	4942372	0.618102	G/A
seq-rs155	1	4993920	4993920	0.793598	C/T
seq-rs156	1	5006317	5006317	0.628035	G/A
seq-rs159	1	5446084	5446104	0.503311	A/C
seq-rs160	1	5520049	5520069	0.66777	C/T
seq-rs162	1	5607872	5607892	0.6766	C/T
seq-rs163	1	5651422	5651442	0.567329	G/A
seq-rs165	1	5682661	5682681	0.610375	G/A
seq-rs166	1	5693703	5693723	0.511038	A/C
seq-rs167	1	5702332	5702352	0.720751	T/C
seq-rs168	1	5703658	5703678	0.678808	A/C
seq-rs169	1	5712340	5712360	0.783668	A/G
seq-rs171	1	5748268	5748288	0.731195	C/T
seq-rs172	1	5759280	5759300	0.556291	A/G
seq-rs173	1	5774993	5775013	0.822296	C/T
seq-rs174	1	5823894	5823914	0.815673	A/C
seq-rs176	1	6038693	6038713	0.770419	C/T
seq-rs179	1	6213931	6213951	0.766004	T/G
seq-rs180	1	6410668	6410688	0.869469	C/T
seq-rs181	1	6500796	6500816	0.738411	C/T
seq-rs182	1	6532750	6532770	0.738411	C/T
seq-rs183	1	6636277	6636297	0.580574	C/A
seq-rs184	1	6667359	6667379	0.560706	A/G
seq-rs186	1	6701678	6701698	0.811258	C/T
seq-rs192	1	7086371	7086391	0.620309	C/A
seq-rs193	1	7120529	7120549	0.625828	T/C
seq-rs195	1	7135389	7135409	0.586093	A/C
seq-rs196	1	7562903	7562923	0.717439	A/G
seq-rs199	1	8759554	8759574	0.774834	A/G
seq-rs201	1	9022120	9022140	0.719647	G/A
seq-rs202	1	9062514	9062534	0.717439	C/A
seq-rs203	1	9081739	9081759	0.722958	A/G
seq-rs206	1	9221868	9221888	0.69426	C/T
seq-rs207	1	9259055	9259075	0.664459	G/A
seq-rs208	1	9267419	9267439	0.593819	C/T
seq-rs211	1	9321783	9321803	0.754695	C/A
seq-rs212	1	9330999	9331019	0.769316	C/A
seq-rs213	1	9379767	9379787	0.679912	C/A
seq-rs215	1	9524073	9524093	0.772627	G/A
seq-rs217	1	9556762	9556782	0.825607	G/T
seq-rs219	1	10148561	10099581	0.635762	G/A
seq-rs221	1	10402929	10353949	0.567329	A/G
seq-rs222	1	10449934	10400954	0.584989	T/G
seq-rs224	1	10869923	10820943	0.501104	T/C
seq-rs226	1	10888828	10839848	0.533113	A/G
seq-rs227	1	11019393	10970413	0.689845	A/G
seq-rs230	1	11157463	11108483	0.890728	G/T
seq-rs231	1	11259332	11210352	0.616998	T/C
seq-rs232	1	11500025	11451045	0.537528	G/A
seq-rs233	1	11501124	11452144	0.878587	A/C
seq-rs234	1	11504764	11455784	0.537528	T/C
seq-rs235	1	11508523	11459543	0.624724	C/T
seq-rs237	1	11662442	11518757	0.55298	G/A
seq-rs239	1	11803914	11660229	0.558499	A/C
seq-rs240	1	11841907	11698222	0.757174	C/T
seq-rs242	1	12420294	12276609	0.898455	G/T
seq-rs243	1	12500545	12356860	0.890728	G/T
seq-rs244	1	12913235	12769550	0.502208	C/T
seq-rs245	1	13040462	12896777	0.512141	C/T
seq-rs246	1	13379710	13236025	0.766004	A/G
seq-rs247	1	13392951	13249266	0.62362	C/T
seq-rs248	1	13449895	13306210	0.628035	A/G
seq-rs249	1	13461829	13318144	0.628035	C/A
seq-rs250	1	13517262	13373577	0.581864	C/T
seq-rs251	1	13651745	13508060	0.766004	A/G
seq-rs252	1	13657922	13514237	0.763797	A/G
seq-rs253	1	13680388	13536703	0.548565	T/C
seq-rs254	1	13937764	13794079	0.880795	C/T
seq-rs255	1	13951800	13808115	0.642384	A/G
seq-rs256	1	13958209	13814524	0.574413	C/A
seq-rs257	1	13958822	13815137	0.868653	T/G
seq-rs258	1	14084365	13940680	0.773731	T/C
seq-rs259	1	14131561	13987876	0.536424	G/T
seq-rs260	1	14191255	14047570	0.589404	A/G
seq-rs262	1	14259963	14116278	0.743929	C/T
seq-rs263	1	14292578	14148893	0.707071	C/T
seq-rs264	1	14375156	14231471	0.62362	T/C
seq-rs265	1	14419772	14276087	0.62362	C/A
seq-rs266	1	14443474	14299789	0.626932	G/T
seq-rs267	1	14444894	14301209	0.62362	A/G
seq-rs268	1	14453835	14310150	0.54415	C/T
seq-rs269	1	14480264	14336579	0.729581	A/G
seq-rs270	1	14482387	14338702	0.729581	G/A
seq-rs271	1	14496922	14353237	0.854305	A/G
seq-rs272	1	14518389	14374704	0.843267	C/T
seq-rs273	1	14523312	14379627	0.843267	G/A
seq-rs274	1	14533917	14390232	0.635762	C/T
seq-rs275	1	14557140	14413455	0.730684	T/G
seq-rs276	1	14655251	14511566	0.708609	G/A
seq-rs278	1	14761637	14617952	0.89404	G/A
seq-rs280	1	14770423	14626738	0.52649	G/A
seq-rs281	1	14772336	14628651	0.802428	A/G
seq-rs282	1	14890467	14746782	0.89404	T/C
seq-rs283	1	14895305	14751620	0.652318	G/A
seq-rs284	1	14900789	14757104	0.530905	G/A
seq-rs285	1	14903088	14759403	0.55298	T/C
seq-rs288	1	14971631	14827946	0.699557	C/T
seq-rs289	1	15424634	15191949	0.720751	C/T
seq-rs290	1	15425925	15193240	0.610375	C/T
seq-rs291	1	15525703	15293018	0.501104	T/C
seq-rs292	1	15742743	15510058	0.60596	G/A
seq-rs294	1	16037811	15805126	0.54646	T/C
seq-rs297	1	16589431	16356746	0.610375	G/A
seq-rs298	1	16614890	16382205	0.704194	C/T
seq-rs299	1	16625332	16392647	0.704194	C/T
seq-rs300	1	16709745	16477060	0.722958	A/G
seq-rs301	1	16736235	16503550	0.696833	A/G
seq-rs302	1	16748628	16515943	0.558499	T/C
seq-rs303	1	16819798	16587113	0.704194	C/T
seq-rs304	1	16893616	16660931	0.577626	A/G
seq-rs305	1	16894587	16661902	0.704194	G/A
seq-rs306	1	16911290	16678605	0.558499	G/A
seq-rs308	1	18925053	17267163	0.558499	A/G
seq-rs310	1	18963538	17305648	0.610375	T/C
seq-rs311	1	19053892	17396002	0.606904	C/T
seq-rs312	1	19059302	17401412	0.558499	G/A
seq-rs313	1	19109232	17451342	0.610375	T/G
seq-rs314	1	19167991	17510101	0.610375	A/G
seq-rs315	1	19274624	17616734	0.540839	C/A
seq-rs317	1	19384406	17726516	0.63245	A/G
seq-rs318	1	19421526	17763636	0.63245	A/C
seq-rs319	1	19545352	17887462	0.610375	C/T
seq-rs320	1	19567632	17909742	0.540839	C/T
seq-rs321	1	19601460	17943570	0.558499	T/C
seq-rs322	1	19625692	17967802	0.610375	C/T
seq-rs323	1	19710914	18053024	0.610375	G/T
seq-rs324	1	19760888	18102998	0.637969	C/T
seq-rs325	1	19837264	18179374	0.779249	T/C
seq-rs326	1	19837995	18180105	0.839956	A/G
seq-rs327	1	19839718	18181828	0.637969	T/G
seq-rs329	1	19864786	18206896	0.635762	T/C
seq-rs330	1	19981615	18323725	0.789183	C/A
seq-rs332	1	20053503	18395613	0.613687	G/A
seq-rs334	1	20327235	18669345	0.727373	C/T
seq-rs335	1	20330643	18672753	0.751656	C/T
seq-rs338	1	20461114	18803224	0.729581	C/T
seq-rs339	1	20525634	18867744	0.605856	A/G
seq-rs340	1	20599985	18942095	0.697572	C/A
seq-rs341	1	20627066	18969176	0.660044	G/A
seq-rs342	1	20802458	19144568	0.701987	G/T
seq-rs343	1	20862136	19204246	0.621413	T/C
seq-rs344	1	20914036	19256146	0.754967	T/C
seq-rs345	1	20937929	19280039	0.557395	C/T
seq-rs347	1	20971423	19313533	0.763797	C/T
seq-rs348	1	20973001	19315111	0.763797	G/A
seq-rs349	1	20975940	19318050	0.629139	T/C
seq-rs350	1	20984308	19326418	0.762693	C/T
seq-rs351	1	20991611	19333721	0.664459	C/T
seq-rs352	1	21019882	19361992	0.63245	C/T
seq-rs353	1	21024641	19366751	0.749448	C/A
seq-rs354	1	21055360	19397470	0.860927	T/C
seq-rs355	1	21058900	19401010	0.860927	C/T
seq-rs357	1	21174481	19516591	0.575055	G/T
seq-rs359	1	21646875	19988985	0.738411	T/C
seq-rs360	1	21749038	20091148	0.601545	A/C
seq-rs362	1	22293042	20635152	0.768212	C/T
seq-rs363	1	22695105	21037215	0.686534	T/C
seq-rs367	1	23290015	21632125	0.764967	A/G
seq-rs368	1	23490196	21832306	0.775204	G/A
seq-rs369	1	23566319	21908429	0.799117	G/A
seq-rs370	1	23596943	21939053	0.812362	C/T
seq-rs371	1	23678590	22020700	0.825607	T/G
seq-rs372	1	23958889	22300999	0.656733	T/G
seq-rs373	1	24035268	22377378	0.823604	G/A
seq-rs374	1	24108947	22451057	0.792494	G/A
seq-rs375	1	24111940	22454050	0.647903	A/G
seq-rs376	1	24183962	22526072	0.769316	A/G
seq-rs377	1	24210910	22553020	0.707506	C/T
seq-rs378	1	24236080	22578190	0.756071	A/G
seq-rs379	1	24245993	22588103	0.64128	G/T
seq-rs380	1	24256676	22598786	0.803097	T/C
seq-rs382	1	24426570	22768680	0.651214	T/C
seq-rs383	1	24436343	22778453	0.767108	T/C
seq-rs385	1	24467669	22809779	0.735619	A/C
seq-rs387	1	24544002	22886112	0.529801	G/A
seq-rs388	1	24558802	22900912	0.57947	C/T
seq-rs389	1	24591296	22933406	0.538631	A/G
seq-rs390	1	24593767	22935877	0.538631	A/G
seq-rs391	1	24627893	22970003	0.57064	A/G
seq-rs392	1	24735297	23077407	0.501259	G/A
seq-rs393	1	24827788	23169898	0.601737	G/A
seq-rs394	1	24831798	23173908	0.880795	T/C
seq-rs395	1	24842493	23184603	0.534216	A/G
seq-rs396	1	24852759	23194869	0.534216	T/C
seq-rs397	1	24887699	23229809	0.788079	G/T
seq-rs398	1	24905950	23248060	0.865342	T/C
seq-rs399	1	24941227	23283337	0.608168	T/C
seq-rs400	1	24974971	23317081	0.85872	C/T
seq-rs403	1	25041571	23383681	0.729581	A/G
seq-rs404	1	25049998	23392108	0.714128	A/C
seq-rs406	1	25062956	23405066	0.729581	A/G
seq-rs408	1	25073977	23416087	0.569351	A/G
seq-rs411	1	25265281	23607391	0.807947	T/C
seq-rs412	1	25281377	23623487	0.794702	G/A
seq-rs417	1	25389008	23731118	0.68543	C/T
seq-rs418	1	25389575	23731685	0.68543	G/A
seq-rs421	1	25472583	23814693	0.566225	T/C
seq-rs425	1	25577917	23920027	0.833333	T/C
seq-rs426	1	25622287	23964397	0.533113	C/T
seq-rs428	1	25680874	24022984	0.55765	C/T
seq-rs429	1	25736892	24079002	0.791391	A/G
seq-rs430	1	25744552	24086662	0.564018	G/A
seq-rs431	1	25766680	24108790	0.546358	T/C
seq-rs432	1	25773923	24116033	0.762693	A/G
seq-rs434	1	25826365	24168475	0.612583	A/G
seq-rs436	1	26038736	24380846	0.733996	G/A
seq-rs437	1	26059632	24401742	0.743929	T/C
seq-rs438	1	26061392	24403502	0.707506	T/C
seq-rs443	1	26501193	24843303	0.584989	A/C
seq-rs447	1	26623256	24965366	0.520971	T/G
seq-rs448	1	26657173	24999283	0.835541	G/T
seq-rs449	1	26689660	25031770	0.507726	A/C
seq-rs450	1	26703882	25045992	0.833333	C/T
seq-rs452	1	26812709	25154819	0.830022	G/A
seq-rs453	1	26814633	25156743	0.51766	T/C
seq-rs454	1	26836532	25178642	0.596026	G/A
seq-rs458	1	27108960	25451070	0.589404	C/T
gwseq-rs13	1	27408254	25651364	0.652318	A/G
seq-rs461	1	28179362	26422472	0.524283	G/A
seq-rs463	1	28802142	27045252	0.611479	T/G
seq-rs464	1	28811296	27054406	0.594923	T/C
seq-rs465	1	29004483	27247593	0.608168	A/G
seq-rs470	1	29448720	27691830	0.660044	T/C
seq-rs471	1	29617447	27860557	0.666667	C/A
seq-rs472	1	29663553	27906663	0.666667	A/G
seq-rs473	1	29788274	28031384	0.630243	A/G
seq-rs475	1	30007424	28250534	0.593819	A/G
seq-rs478	1	30217497	28460607	0.549669	C/T
seq-rs479	1	30318105	28561215	0.571744	T/C
seq-rs480	1	30323072	28566182	0.586093	C/T
seq-rs482	1	30716369	28959479	0.896247	A/G
seq-rs484	1	31037480	29280590	0.590508	C/T
seq-rs485	1	31769959	30013069	0.57947	T/G
seq-rs488	1	32386525	30629635	0.524283	G/A
seq-rs489	1	32542551	30785661	0.843267	G/T
seq-rs490	1	32660193	30903303	0.768212	G/A
seq-rs491	1	32675788	30918898	0.852097	C/A
seq-rs492	1	32689671	30932781	0.687638	G/A
seq-rs493	1	32690882	30933992	0.8234	G/A
seq-rs494	1	32893083	31136193	0.503319	G/A
seq-rs495	1	32957977	31201087	0.541943	A/G
seq-rs497	1	33167835	31410945	0.568433	T/C
seq-rs498	1	33366474	31609584	0.906181	G/A
seq-rs500	1	33502422	31745532	0.748344	A/G
seq-rs501	1	33543085	31786195	0.507726	T/G
seq-rs502	1	33565345	31808455	0.537528	A/C
seq-rs503	1	33613467	31856577	0.602649	A/G
seq-rs505	1	33776569	32019679	0.86755	G/A
seq-rs506	1	33797337	32040447	0.600442	T/C
seq-rs507	1	33828175	32071285	0.599338	G/A
seq-rs509	1	33844769	32087879	0.507726	A/G
seq-rs510	1	33849317	32092427	0.507726	T/C
seq-rs511	1	33894729	32137839	0.522075	A/G
seq-rs512	1	33999270	32242380	0.754967	A/G
seq-rs513	1	34005359	32248469	0.683223	C/T
seq-rs516	1	34092773	32335883	0.863135	A/C
seq-rs522	1	34449463	32692573	0.637969	C/A
seq-rs526	1	34766398	33009508	0.613687	G/A
seq-rs531	1	35528186	33771296	0.55298	C/A
seq-rs534	1	35654606	33897716	0.710817	G/T
seq-rs535	1	35686039	33929149	0.562914	T/G
seq-rs536	1	35707821	33950931	0.725166	G/A
seq-rs537	1	35822090	34065200	0.722958	G/T
seq-rs539	1	35924132	34167242	0.559603	T/G
seq-rs540	1	35927238	34170348	0.838852	G/A
seq-rs541	1	35989497	34232607	0.830022	G/T
seq-rs542	1	36010204	34253314	0.555188	G/A
seq-rs543	1	36138624	34381734	0.799117	A/G
seq-rs545	1	36170390	34413500	0.602649	T/C
seq-rs546	1	36244421	34487531	0.84989	T/G
seq-rs548	1	36280095	34523205	0.857616	T/C
seq-rs554	1	36564325	34807435	0.782561	G/A
seq-rs568	1	37233986	35477096	0.873068	T/C
seq-rs572	1	37297068	35540178	0.6766	A/G
seq-rs574	1	37416042	35659152	0.569536	C/T
seq-rs575	1	37589575	35832685	0.752759	C/T
seq-rs576	1	37645391	35888501	0.752759	G/A
seq-rs577	1	37721731	35964841	0.752759	C/A
seq-rs578	1	38490612	36733722	0.738411	T/C
seq-rs579	1	38625818	36868928	0.806843	T/C
seq-rs580	1	38762678	37005788	0.733996	G/T
seq-rs582	1	38869016	37112126	0.824503	G/A
seq-rs583	1	39044291	37287401	0.507726	A/C
seq-rs584	1	39357861	37600971	0.775938	C/T
seq-rs586	1	39472544	37715654	0.760486	C/T
seq-rs587	1	39500382	37743492	0.546296	G/A
seq-rs588	1	39610680	37853790	0.569536	G/A
seq-rs590	1	39689544	37932654	0.707506	G/A
seq-rs591	1	39712357	37955467	0.718543	G/T
seq-rs592	1	39763003	38006113	0.733996	G/T
seq-rs594	1	39817302	38060412	0.698675	A/G
seq-rs595	1	39946263	38189373	0.709713	T/G
seq-rs596	1	40088292	38331402	0.703091	G/A
seq-rs597	1	40388427	38631537	0.538631	C/T
seq-rs598	1	40391557	38634667	0.538631	A/G
seq-rs600	1	40736278	38979388	0.514349	A/C
seq-rs603	1	40929043	39172153	0.566225	T/C
seq-rs604	1	40932245	39175355	0.603753	G/T
seq-rs605	1	41039904	39283014	0.529801	A/G
seq-rs606	1	41048574	39291684	0.518764	C/T
seq-rs607	1	41059892	39303002	0.609272	T/C
seq-rs608	1	41072684	39315794	0.520971	T/C
seq-rs609	1	41143657	39386767	0.65011	G/A
seq-rs610	1	41149502	39392612	0.555188	C/T
seq-rs612	1	41212924	39456034	0.612583	A/G
seq-rs613	1	41227434	39470544	0.612583	G/A
seq-rs614	1	41284547	39527657	0.557395	T/C
seq-rs615	1	41290116	39533226	0.737307	A/G
seq-rs617	1	41455464	39698574	0.628035	T/C
seq-rs618	1	41531012	39774122	0.677704	A/C
seq-rs619	1	41777550	40020660	0.838852	A/G
seq-rs620	1	41873056	40116166	0.654525	A/G
seq-rs622	1	41957298	40200408	0.660044	A/G
seq-rs623	1	41972960	40216070	0.675497	T/C
seq-rs626	1	42261911	40466021	0.60596	C/T
seq-rs629	1	42407417	40611527	0.789183	G/A
seq-rs631	1	42646085	40850195	0.727373	T/C
seq-rs632	1	42809326	41013436	0.55298	T/C
seq-rs633	1	42819914	41024024	0.514349	A/G
seq-rs634	1	42933594	41137704	0.860927	C/T
seq-rs638	1	43124127	41328237	0.630243	G/A
seq-rs640	1	43180267	41384377	0.666667	C/T
seq-rs642	1	43371217	41575327	0.590508	A/G
seq-rs643	1	43372070	41576180	0.80574	A/G
seq-rs644	1	43395267	41599377	0.577263	C/A
seq-rs645	1	43407653	41611763	0.602649	C/T
seq-rs646	1	43496813	41700923	0.739514	T/C
seq-rs647	1	43504932	41709042	0.600442	T/C
seq-rs648	1	43534135	41738245	0.620309	A/G
seq-rs649	1	43539725	41743835	0.704194	G/T
seq-rs650	1	43575410	41779520	0.604857	C/T
seq-rs652	1	43615590	41819700	0.759382	G/A
seq-rs654	1	43625778	41829888	0.778146	T/C
seq-rs655	1	43637548	41841658	0.520971	T/C
seq-rs656	1	43662837	41866947	0.811258	G/T
seq-rs658	1	43680213	41884323	0.711921	A/G
seq-rs659	1	43688314	41892424	0.775938	G/A
seq-rs663	1	43722521	41926631	0.721854	G/A
seq-rs664	1	43724507	41928617	0.642384	G/A
seq-rs665	1	43738845	41942955	0.560706	T/C
seq-rs666	1	43799399	42003509	0.589404	A/G
seq-rs667	1	43817886	42021996	0.578366	T/C
seq-rs668	1	43835200	42039310	0.785872	G/T
seq-rs669	1	43845494	42049604	0.628035	C/T
seq-rs671	1	43900289	42104399	0.785872	T/C
seq-rs673	1	43922995	42127105	0.654525	C/T
seq-rs674	1	43947953	42152063	0.701111	T/G
seq-rs675	1	43948868	42152978	0.581111	C/T
seq-rs676	1	43966231	42170341	0.662252	C/T
seq-rs677	1	44001936	42206046	0.871965	G/A
seq-rs678	1	44020522	42224632	0.939294	T/C
seq-rs680	1	44043000	42247110	0.781457	C/A
seq-rs683	1	44095072	42299182	0.557395	A/G
seq-rs685	1	44270625	42474735	0.762693	A/C
seq-rs687	1	44422226	42626336	0.52164	G/A
seq-rs690	1	44521798	42725908	0.594923	T/C
seq-rs691	1	44540495	42744605	0.678808	G/A
seq-rs694	1	44954817	43158927	0.835541	T/C
seq-rs695	1	44955504	43159614	0.564018	G/A
seq-rs696	1	44989777	43193887	0.835541	A/C
seq-rs699	1	45000575	43204685	0.69426	A/G
seq-rs700	1	45005997	43210107	0.835541	C/T
seq-rs703	2	37714	37714	0.519868	C/T
seq-rs707	2	384743	384743	0.533113	A/G
seq-rs708	2	409196	409196	0.586093	A/C
seq-rs710	2	570430	570430	0.772627	A/G
seq-rs711	2	582121	582121	0.713024	G/A
seq-rs712	2	588910	588910	0.713024	C/T
seq-rs713	2	630212	630212	0.55298	A/C
seq-rs714	2	641300	641300	0.572848	G/T
seq-rs715	2	653478	653478	0.637969	T/G
seq-rs716	2	829385	829385	0.668874	T/C
seq-rs717	2	864750	864750	0.666667	A/C
seq-rs718	2	997534	997534	0.777123	T/C
seq-rs719	2	1011086	1011086	0.799117	C/T
seq-rs720	2	1013272	1013272	0.66777	C/T
seq-rs721	2	1016304	1016304	0.858407	A/G
seq-rs722	2	1047384	1047384	0.687638	G/A
seq-rs723	2	1052426	1052426	0.854305	A/G
seq-rs725	2	1259112	1259112	0.94469	G/T
seq-rs726	2	1307647	1307647	0.700883	G/A
seq-rs727	2	1318842	1318842	0.507726	A/C
seq-rs729	2	1345595	1345595	0.856512	T/C
seq-rs730	2	1378219	1378219	0.523179	C/A
seq-rs731	2	1447829	1447829	0.611479	A/G
seq-rs732	2	1448978	1448978	0.928256	C/T
seq-rs733	2	1450154	1450154	0.746137	A/G
seq-rs735	2	1467583	1467583	0.609272	A/G
seq-rs736	2	1469044	1469044	0.634658	T/C
seq-rs737	2	1544190	1544190	0.793598	C/T
seq-rs738	2	1573189	1573189	0.699779	T/C
seq-rs739	2	1643242	1643242	0.837748	G/A
seq-rs740	2	1735086	1735086	0.704194	A/C
seq-rs741	2	1739248	1739248	0.751656	T/C
seq-rs742	2	1828022	1828022	0.640177	A/G
seq-rs744	2	2019516	2019516	0.699779	G/A
seq-rs745	2	2032016	2032016	0.862031	T/C
seq-rs746	2	2067155	2067155	0.672185	G/A
seq-rs747	2	2072176	2072176	0.719647	G/A
seq-rs748	2	2079854	2079854	0.593819	A/C
seq-rs750	2	2139510	2139510	0.634658	C/T
seq-rs751	2	2149980	2149980	0.807947	A/C
seq-rs752	2	2178008	2178008	0.577263	C/T
seq-rs755	2	2358042	2358042	0.580752	C/T
seq-rs756	2	2498072	2498072	0.585938	C/T
seq-rs757	2	2564919	2564919	0.590508	G/A
seq-rs760	2	2608233	2608233	0.548673	C/T
seq-rs761	2	2623254	2623254	0.54415	G/A
seq-rs762	2	2645417	2645417	0.945916	G/A
seq-rs763	2	2679473	2679473	0.642384	T/C
seq-rs764	2	2724947	2724947	0.736203	C/T
seq-rs766	2	2766998	2766998	0.57947	C/T
seq-rs768	2	2878568	2878568	0.625828	A/G
seq-rs769	2	2881029	2881029	0.625828	G/A
seq-rs776	2	3477200	3477200	0.626932	A/C
seq-rs778	2	3568571	3568571	0.739514	G/A
seq-rs779	2	3657514	3657514	0.600442	A/G
seq-rs780	2	3697393	3697393	0.688742	G/A
seq-rs781	2	3827427	3827427	0.559603	G/A
seq-rs783	2	3848165	3848165	0.751656	T/C
seq-rs784	2	3853870	3853870	0.584989	C/T
seq-rs786	2	3949948	3949948	0.548565	C/A
seq-rs788	2	4000033	4000033	0.511038	G/T
seq-rs789	2	4064332	4064332	0.554084	A/G
seq-rs790	2	4072133	4072133	0.653422	G/A
seq-rs791	2	4079624	4079624	0.697572	T/G
seq-rs793	2	4138889	4138889	0.745033	G/T
seq-rs794	2	4139605	4139605	0.642384	C/A
seq-rs795	2	4209710	4209710	0.616998	T/C
seq-rs796	2	4424421	4424421	0.722958	T/C
seq-rs797	2	4444418	4444418	0.756071	A/G
seq-rs798	2	4458322	4458322	0.839956	G/A
seq-rs799	2	4463729	4463729	0.5883	A/G
seq-rs802	2	4691701	4691701	0.578366	A/G
seq-rs803	2	4767761	4767761	0.548565	A/G
seq-rs804	2	4784552	4784552	0.543046	C/T
seq-rs805	2	4797219	4797219	0.602649	G/A
seq-rs806	2	4852752	4852752	0.548565	T/G
seq-rs809	2	5070308	5070308	0.657837	C/A
seq-rs811	2	5491168	5491168	0.722958	T/G
seq-rs812	2	5598410	5598410	0.501104	T/G
seq-rs813	2	5599188	5599188	0.811258	A/G
seq-rs814	2	5608756	5608756	0.646799	G/A
seq-rs818	2	6029109	6000109	0.738411	G/A
seq-rs819	2	6061776	6032776	0.766004	C/T
seq-rs820	2	6084433	6055433	0.802428	C/T
seq-rs823	2	6142810	6113810	0.804636	A/G
seq-rs824	2	6147857	6118857	0.760486	A/C
seq-rs825	2	6177495	6148495	0.759956	A/G
seq-rs829	2	6618847	6589847	0.747788	A/G
seq-rs830	2	6735956	6706956	0.707506	A/G
seq-rs832	2	7073610	7044610	0.537528	T/C
seq-rs833	2	7161407	7132407	0.800221	T/G
seq-rs834	2	7368445	7339445	0.560706	C/T
seq-rs835	2	7405951	7376951	0.724062	G/A
seq-rs836	2	7501904	7472904	0.522075	A/G
seq-rs837	2	7533649	7504649	0.683223	T/C
seq-rs839	2	7574663	7545663	0.643488	A/C
seq-rs840	2	7619741	7590741	0.690949	C/T
seq-rs843	2	7648331	7619331	0.696468	A/G
seq-rs844	2	8161009	8132009	0.502208	A/C
seq-rs845	2	8190919	8161919	0.735099	A/C
seq-rs846	2	8280465	8251465	0.598234	G/T
seq-rs847	2	8287437	8258437	0.548565	C/T
seq-rs850	2	8307337	8278337	0.735772	A/C
seq-rs852	2	8311304	8282304	0.672185	A/G
seq-rs853	2	8354775	8325775	0.731788	G/T
seq-rs854	2	8370181	8341181	0.731788	G/T
seq-rs855	2	8390966	8361966	0.731788	A/G
seq-rs856	2	8409504	8380504	0.735099	G/A
seq-rs857	2	8452742	8423742	0.618102	G/A
seq-rs858	2	8479429	8450429	0.761589	T/C
seq-rs859	2	8506277	8477277	0.700883	T/C
seq-rs860	2	8527296	8498296	0.653422	A/G
seq-rs861	2	8528110	8499110	0.781457	C/T
seq-rs862	2	8529712	8500712	0.728477	A/G
seq-rs863	2	8549970	8520970	0.732892	A/G
seq-rs864	2	8551185	8522185	0.639073	C/T
seq-rs866	2	8573804	8544804	0.625828	G/T
seq-rs868	2	8623603	8594603	0.798013	G/A
seq-rs869	2	8630107	8601107	0.721854	C/T
seq-rs871	2	8756916	8727916	0.62362	C/T
seq-rs874	2	8831029	8802029	0.720751	G/A
seq-rs876	2	8842692	8813692	0.665563	A/G
seq-rs877	2	8843335	8814335	0.603982	G/T
seq-rs878	2	8899059	8870059	0.866446	A/G
seq-rs879	2	8908130	8879130	0.678808	A/G
seq-rs880	2	8971501	8942501	0.513245	G/A
seq-rs883	2	9488949	9459949	0.786976	C/T
seq-rs884	2	9955887	9926887	0.564018	G/A
seq-rs885	2	9982426	9953426	0.799117	A/C
seq-rs886	2	10048699	10019699	0.768212	C/T
seq-rs887	2	10062804	10033804	0.768212	T/C
seq-rs889	2	10147300	10118300	0.548565	T/C
seq-rs890	2	10183348	10154348	0.728477	T/C
seq-rs892	2	10660620	10631620	0.608168	G/A
seq-rs893	2	10674919	10645919	0.708609	T/C
seq-rs894	2	10729252	10700252	0.63245	A/G
seq-rs895	2	10755049	10726049	0.741722	G/T
seq-rs897	2	10807544	10778544	0.792494	C/T
seq-rs898	2	10839640	10810640	0.630243	T/C
seq-rs899	2	11020959	10991959	0.735099	C/T
seq-rs900	2	11041918	11012918	0.721854	G/A
seq-rs901	2	11071179	11042179	0.647124	A/G
seq-rs902	2	11185841	11156841	0.739514	A/C
seq-rs903	2	11188886	11159886	0.728477	T/C
seq-rs905	2	11226009	11197009	0.710817	T/C
seq-rs908	2	11676849	11647849	0.770419	G/A
seq-rs910	2	12241073	12212073	0.826711	G/A
seq-rs911	2	12398209	12369209	0.684327	C/T
seq-rs912	2	12547380	12518380	0.822296	A/G
seq-rs913	2	12617658	12588658	0.697572	T/C
seq-rs914	2	12628622	12599622	0.622517	A/C
seq-rs917	2	13186393	13157393	0.619205	C/T
seq-rs918	2	14545635	13760905	0.820088	G/A
seq-rs919	2	15506741	14722011	0.820088	T/G
seq-rs920	2	15881134	15096404	0.698675	G/A
seq-rs922	2	16455839	15671109	0.820088	C/A
seq-rs923	2	16872699	16087969	0.65894	A/G
seq-rs924	2	16883738	16099008	0.645695	G/T
seq-rs926	2	17829167	17044437	0.689845	C/A
seq-rs927	2	17980172	17195442	0.523179	C/T
seq-rs928	2	18086904	17302174	0.66777	G/A
seq-rs930	2	18128116	17343386	0.703091	T/C
seq-rs931	2	18211457	17426727	0.64128	G/A
seq-rs932	2	18218424	17433694	0.697572	G/A
seq-rs933	2	18313743	17529013	0.573951	A/G
seq-rs934	2	18586921	17802191	0.790287	C/T
seq-rs936	2	18739853	17955123	0.766004	G/T
seq-rs937	2	18810552	18025822	0.794702	T/C
seq-rs938	2	18889954	18105224	0.788079	T/C
seq-rs939	2	19075806	18291076	0.799117	C/A
seq-rs940	2	19177271	18392541	0.843267	C/A
seq-rs941	2	19192833	18408103	0.663355	C/T
seq-rs944	2	19403446	18618716	0.743929	T/C
seq-rs945	2	19549237	18764507	0.757174	G/T
seq-rs946	2	19686384	18822654	0.586093	A/G
seq-rs949	2	19713943	18850213	0.724062	G/A
seq-rs953	2	20086711	19222981	0.636865	C/A
seq-rs954	2	20167716	19303986	0.756071	T/G
seq-rs955	2	20263870	19400140	0.798889	A/C
seq-rs959	2	20347252	19483522	0.631637	G/A
seq-rs960	2	20353667	19489937	0.700221	G/A
seq-rs962	2	20421173	19557443	0.68543	C/T
seq-rs963	2	20495153	19631423	0.906181	G/T
seq-rs967	2	20759062	19895332	0.926049	C/T
seq-rs968	2	20761810	19898080	0.644592	A/C
seq-rs969	2	20773175	19909445	0.859823	A/G
seq-rs971	2	20867794	20004064	0.709713	C/T
seq-rs973	2	21053547	20189817	0.611479	A/G
seq-rs978	2	21111661	20247931	0.921634	C/T
seq-rs979	2	21156532	20292802	0.626932	A/G
seq-rs981	2	21180414	20316684	0.551876	C/T
seq-rs982	2	21201464	20337734	0.850993	G/T
seq-rs983	2	21216410	20352680	0.731626	A/C
seq-rs984	2	21228909	20365179	0.577263	A/G
seq-rs985	2	21243945	20380215	0.8234	G/A
seq-rs986	2	21249145	20385415	0.859823	G/T
seq-rs987	2	21251203	20387473	0.577263	T/G
seq-rs989	2	21253709	20389979	0.615471	T/C
seq-rs990	2	21274315	20410585	0.900662	A/C
seq-rs991	2	21516351	20652621	0.807947	T/C
seq-rs992	2	21526836	20663106	0.84106	G/A
seq-rs993	2	21622258	20758528	0.637969	T/C
seq-rs996	2	21757457	20893727	0.767108	G/T
seq-rs998	2	21832345	20968615	0.705298	G/A
seq-rs1000	2	21983557	21119827	0.598234	T/C
seq-rs1001	2	22271094	21407364	0.628035	A/C
seq-rs1006	2	22809647	21945917	0.845475	A/G
seq-rs1007	2	22896599	22032869	0.884106	C/A
seq-rs1009	2	22953976	22090246	0.720751	C/A
seq-rs1010	2	22968311	22104581	0.611479	T/C
seq-rs1011	2	22974408	22110678	0.756071	T/C
seq-rs1013	2	23007184	22143454	0.710177	C/T
seq-rs1015	2	23130799	22267069	0.728477	C/T
seq-rs1016	2	23143988	22280258	0.640177	A/G
seq-rs1017	2	23223142	22359412	0.687638	A/G
seq-rs1020	2	23916394	23052664	0.656733	G/A
seq-rs1021	2	23920361	23056631	0.733996	C/T
seq-rs1022	2	23989876	23126146	0.690949	A/G
seq-rs1023	2	24001952	23138222	0.686534	C/T
seq-rs1024	2	24032774	23169044	0.796909	C/T
seq-rs1025	2	24041024	23177294	0.762693	C/T
seq-rs1026	2	24070059	23206329	0.767108	T/C
seq-rs1027	2	24124797	23261067	0.626932	G/A
seq-rs1028	2	24410659	23546929	0.62362	G/A
seq-rs1030	2	24431384	23567654	0.589404	A/G
seq-rs1031	2	24437574	23573844	0.746137	G/T
seq-rs1032	2	24447574	23583844	0.853201	C/A
seq-rs1033	2	24499335	23635605	0.546358	T/C
seq-rs1034	2	24501863	23638133	0.753863	C/T
seq-rs1035	2	24512758	23649028	0.739514	C/A
seq-rs1036	2	24541016	23677286	0.562914	A/G
seq-rs1037	2	24550856	23687126	0.737307	T/G
seq-rs1038	2	24554688	23690958	0.529801	T/C
seq-rs1039	2	24560551	23696821	0.519868	T/C
seq-rs1040	2	24566504	23702774	0.562914	T/G
seq-rs1041	2	24572122	23708392	0.562914	G/A
seq-rs1042	2	24586529	23722799	0.660044	T/C
seq-rs1043	2	24588903	23725173	0.522075	C/T
seq-rs1045	2	24604978	23741248	0.777042	C/T
seq-rs1047	2	24671554	23807824	0.554755	T/C
seq-rs1048	2	24674117	23810387	0.766004	A/G
seq-rs1049	2	24705358	23841628	0.567329	G/A
seq-rs1050	2	24711159	23847429	0.538631	G/A
seq-rs1051	2	24744326	23880596	0.604857	A/G
seq-rs1052	2	24753699	23889969	0.813466	C/T
seq-rs1053	2	24754774	23891044	0.550773	A/G
seq-rs1054	2	24758355	23894625	0.777042	C/T
seq-rs1056	2	24880329	24016599	0.774834	G/T
seq-rs1057	2	24906358	24042628	0.518764	T/G
seq-rs1058	2	24908951	24045221	0.837748	A/G
seq-rs1059	2	24909686	24045956	0.775442	G/A
seq-rs1060	2	24911442	24047712	0.769316	C/A
seq-rs1061	2	24938602	24074872	0.768212	A/G
seq-rs1063	2	24958708	24094978	0.601545	C/T
seq-rs1064	2	24977486	24113756	0.775938	A/G
seq-rs1067	2	25005433	24141703	0.844371	C/T
seq-rs1068	2	25009873	24146143	0.844371	T/G
seq-rs1070	2	25039125	24175395	0.826711	G/A
seq-rs1071	2	25043833	24180103	0.692053	C/A
seq-rs1072	2	25073408	24209678	0.854305	C/T
seq-rs1073	2	25081509	24217779	0.678808	C/T
seq-rs1074	2	25083986	24220256	0.586093	G/A
seq-rs1075	2	25086037	24222307	0.66777	A/C
seq-rs1080	2	25330104	24466374	0.565121	C/T
seq-rs1081	2	25334453	24470723	0.753863	C/A
seq-rs1082	2	25336202	24472472	0.900442	T/C
seq-rs1083	2	25346288	24482558	0.837748	A/G
seq-rs1084	2	25350081	24486351	0.931567	C/T
seq-rs1086	2	25374271	24510541	0.843267	T/C
seq-rs1087	2	25383395	24519665	0.894919	G/T
seq-rs1088	2	25384785	24521055	0.536424	G/A
seq-rs1090	2	25389443	24525713	0.65894	C/T
seq-rs1091	2	25392713	24528983	0.504415	C/T
seq-rs1092	2	25393263	24529533	0.564018	T/C
seq-rs1093	2	25397232	24533502	0.897351	T/C
seq-rs1098	2	25439736	24576006	0.528868	T/C
seq-rs1101	2	25488487	24624757	0.888521	A/G
seq-rs1102	2	25514215	24650485	0.554084	T/C
seq-rs1104	2	25526736	24663006	0.556291	G/A
seq-rs1105	2	25527435	24663705	0.520971	C/A
seq-rs1106	2	25529589	24665859	0.556291	A/G
seq-rs1109	2	25555005	24691275	0.679912	C/T
seq-rs1113	2	25575075	24711345	0.756071	G/A
seq-rs1114	2	25588144	24724414	0.550773	A/G
seq-rs1118	2	25600236	24736506	0.850993	G/A
seq-rs1121	2	25630162	24766432	0.560706	C/A
seq-rs1122	2	25637910	24774180	0.85872	A/G
seq-rs1124	2	25639953	24776223	0.868653	T/C
seq-rs1125	2	25642884	24779154	0.569536	C/T
seq-rs1126	2	25643854	24780124	0.683223	A/C
seq-rs1127	2	25704479	24811749	0.875276	A/G
seq-rs1128	2	25710957	24818227	0.57947	A/G
seq-rs1130	2	25712942	24820212	0.583885	T/C
seq-rs1131	2	25717357	24824627	0.594923	G/A
seq-rs1134	2	25769608	24876878	0.622517	A/C
seq-rs1135	2	25786098	24893368	0.548565	T/C
seq-rs1136	2	25786966	24894236	0.760486	A/G
seq-rs1138	2	25789015	24896285	0.716336	A/G
seq-rs1139	2	25812044	24919314	0.862031	A/G
seq-rs1140	2	25823843	24931113	0.675497	C/T
seq-rs1141	2	25831587	24938857	0.535398	C/T
seq-rs1144	2	25860401	24967671	0.616998	G/T
seq-rs1146	2	25897818	25005088	0.601545	G/A
seq-rs1147	2	25933685	25040955	0.536424	G/A
seq-rs1148	2	26047943	25155213	0.798673	C/T
seq-rs1151	2	26085074	25192344	0.525386	C/T
seq-rs1152	2	26119268	25226538	0.777042	C/A
seq-rs1153	2	26127644	25234914	0.607064	C/T
seq-rs1155	2	26169460	25276730	0.688742	A/C
seq-rs1157	2	26206636	25313906	0.79	T/C
seq-rs1158	2	26278471	25385741	0.555188	C/T
seq-rs1160	2	26300483	25407753	0.616998	G/A
seq-rs1161	2	26324601	25431871	0.678808	T/C
seq-rs1162	2	26335235	25442505	0.643488	T/C
seq-rs1163	2	26353372	25460642	0.600442	A/G
seq-rs1165	2	26380085	25487355	0.600442	A/G
seq-rs1167	2	26397578	25504848	0.846578	C/T
seq-rs1170	2	26422556	25529826	0.536424	C/T
seq-rs1171	2	26470655	25577925	0.68543	G/A
seq-rs1173	2	26540071	25647341	0.594923	A/C
seq-rs1174	2	26547871	25655141	0.594923	T/C
seq-rs1177	2	26585699	25692969	0.62362	T/G
seq-rs1178	2	26630794	25738064	0.626932	T/C
seq-rs1179	2	26635723	25742993	0.629139	G/A
seq-rs1180	2	26642837	25750107	0.796909	A/C
seq-rs1181	2	26651917	25759187	0.640177	T/C
seq-rs1182	2	26743871	25851141	0.724062	T/C
seq-rs1183	2	26761392	25868662	0.524283	A/G
seq-rs1184	2	26897704	26004974	0.697572	A/G
seq-rs1185	2	26902557	26009827	0.697572	A/G
seq-rs1186	2	26972016	26079286	0.513245	A/G
seq-rs1187	2	26989505	26096775	0.564018	T/G
seq-rs1188	2	26995204	26102474	0.63245	A/G
seq-rs1189	2	27000778	26108048	0.689845	A/C
seq-rs1192	2	27118270	26225540	0.545254	G/A
seq-rs1193	2	27189388	26296658	0.525386	T/G
seq-rs1194	2	27228598	26335868	0.582781	C/T
seq-rs1195	2	27232999	26340269	0.622517	G/A
seq-rs1196	2	27253987	26361257	0.777042	G/A
seq-rs1197	2	27269122	26376392	0.602649	T/C
seq-rs1198	2	27279637	26386907	0.644592	T/C
seq-rs1200	2	27330701	26437971	0.747241	A/G
seq-rs1201	2	27340350	26447620	0.569536	G/A
seq-rs1202	2	27351680	26458950	0.577263	G/T
seq-rs1204	2	27538518	26645788	0.65894	T/C
seq-rs1207	2	28191268	27298538	0.583885	C/T
seq-rs1208	2	28435754	27543024	0.549669	C/A
seq-rs1212	2	29664286	28771556	0.699779	G/T
seq-rs1214	2	29775971	28883241	0.591611	A/G
seq-rs1216	2	29823742	28931012	0.541943	A/G
seq-rs1217	2	29828519	28935789	0.781457	A/C
seq-rs1218	2	29886521	28993791	0.803532	G/T
seq-rs1219	2	29981128	29088398	0.604857	C/T
seq-rs1220	2	29991261	29098531	0.821192	G/T
seq-rs1223	2	30118885	29226155	0.799117	A/C
seq-rs1225	2	30143153	29250423	0.799117	T/C
seq-rs1226	2	30149325	29256595	0.785872	T/C
seq-rs1227	2	30163763	29271033	0.504415	G/A
seq-rs1228	2	30182262	29289532	0.504415	C/T
seq-rs1230	2	30209024	29316294	0.763797	C/T
seq-rs1231	2	30214133	29321403	0.545254	G/A
seq-rs1232	2	30217223	29324493	0.763797	G/A
seq-rs1233	2	30227168	29334438	0.776549	T/C
seq-rs1234	2	30231761	29339031	0.502208	T/C
seq-rs1235	2	30240826	29348096	0.777042	G/A
seq-rs1236	2	30256352	29363622	0.57947	G/A
seq-rs1238	2	30274578	29381848	0.827815	C/T
seq-rs1239	2	30292121	29399391	0.504415	A/C
seq-rs1240	2	30311986	29419256	0.782561	A/G
seq-rs1241	2	30351097	29458367	0.771523	A/G
seq-rs1242	2	30361053	29468323	0.799117	A/G
seq-rs1244	2	30389629	29496899	0.779249	G/A
seq-rs1245	2	30455623	29562893	0.716336	C/T
seq-rs1246	2	30458701	29565971	0.541943	C/T
seq-rs1248	2	30474684	29581954	0.786976	C/T
seq-rs1249	2	30485967	29593237	0.66777	A/C
seq-rs1250	2	30496535	29603805	0.868653	A/G
seq-rs1251	2	30514506	29621776	0.703091	T/C
seq-rs1252	2	30542188	29649458	0.864183	A/C
seq-rs1258	2	31205054	30312324	0.549669	A/C
seq-rs1260	2	31511201	30618471	0.745033	G/A
seq-rs1261	2	31518759	30626029	0.740618	A/C
seq-rs1262	2	31613100	30720370	0.564018	C/T
seq-rs1263	2	31834889	30942159	0.68543	G/T
seq-rs1265	2	31900099	31007369	0.713024	C/A
seq-rs1266	2	31931082	31038352	0.690949	C/T
seq-rs1269	2	32063948	31171218	0.772627	C/T
seq-rs1270	2	32066251	31173521	0.847682	C/T
seq-rs1271	2	32154803	31262073	0.866446	G/A
seq-rs1273	2	32649589	31756859	0.834437	G/A
seq-rs1277	2	33249150	32356420	0.737307	A/G
seq-rs1280	2	33284940	32392210	0.837748	A/G
seq-rs1281	2	33353270	32460540	0.602649	T/G
seq-rs1283	2	33814514	32921784	0.798013	C/T
seq-rs1284	2	33947856	33055126	0.782561	G/T
seq-rs1285	2	33972315	33079585	0.756071	C/T
seq-rs1286	2	34000024	33107294	0.782561	C/A
seq-rs1288	2	34274823	33382093	0.693157	C/T
seq-rs1289	2	34462437	33569707	0.616998	C/T
seq-rs1290	2	34463026	33570296	0.662252	A/G
seq-rs1293	2	34633830	33741100	0.788079	T/C
seq-rs1294	2	34636262	33743532	0.518764	G/A
seq-rs1295	2	34644982	33752252	0.575055	C/T
seq-rs1296	2	34646531	33753801	0.698675	G/A
seq-rs1297	2	34650584	33757854	0.624724	T/G
seq-rs1298	2	34651707	33758977	0.591611	C/A
seq-rs1299	2	34659842	33767112	0.639381	G/T
seq-rs1300	2	34675915	33783185	0.738411	C/T
seq-rs1301	2	34714668	33821938	0.754967	A/G
seq-rs1302	2	34726635	33833905	0.651214	A/G
seq-rs1303	2	34743079	33850349	0.749448	T/C
seq-rs1305	2	34907957	34015227	0.780353	T/C
seq-rs1306	2	34924211	34031481	0.714128	T/C
seq-rs1307	2	34937228	34044498	0.539735	A/G
seq-rs1308	2	35094328	34201598	0.852097	T/C
seq-rs1309	2	35105074	34212344	0.677704	G/A
seq-rs1311	2	35152232	34259502	0.686534	G/A
seq-rs1315	2	35291333	34398603	0.580574	T/C
seq-rs1316	2	35296285	34403555	0.759382	T/C
seq-rs1317	2	35322028	34429298	0.599338	C/T
seq-rs1319	2	35326476	34433746	0.637969	C/A
seq-rs1331	2	35687660	34794930	0.53532	G/A
seq-rs1333	2	35737416	34844686	0.791391	G/A
seq-rs1334	2	35750118	34857388	0.61479	G/A
seq-rs1335	2	35806077	34913347	0.86755	A/G
seq-rs1336	2	35841920	34949190	0.687638	T/C
seq-rs1337	2	35862223	34969493	0.59713	C/T
seq-rs1340	2	35884263	34991533	0.785872	C/A
seq-rs1341	2	35895056	35002326	0.859823	T/C
seq-rs1344	2	35930374	35037644	0.578366	G/A
seq-rs1346	2	35960793	35068063	0.572848	G/A
seq-rs1347	2	35970733	35078003	0.752759	A/C
seq-rs1349	2	35979898	35087168	0.541943	T/G
seq-rs1350	2	36031818	35139088	0.57947	T/C
seq-rs1351	2	36036897	35144167	0.726269	G/A
seq-rs1352	2	36053432	35160702	0.577263	A/G
seq-rs1354	2	36067551	35174821	0.705298	G/A
seq-rs1355	2	36073825	35181095	0.613687	C/A
seq-rs1357	2	36090984	35198254	0.772222	G/T
seq-rs1358	2	36124242	35231512	0.842163	T/C
seq-rs1359	2	36126931	35234201	0.699779	T/G
seq-rs1360	2	36133103	35240373	0.622517	A/G
seq-rs1361	2	36173166	35280436	0.715232	T/G
seq-rs1362	2	36177391	35284661	0.739514	T/G
seq-rs1363	2	36195617	35302887	0.652318	A/C
seq-rs1364	2	36198945	35306215	0.729581	C/T
seq-rs1365	2	36220285	35327555	0.599338	C/T
seq-rs1368	2	36467929	35575199	0.745033	A/G
seq-rs1369	2	36522008	35629278	0.752212	G/T
seq-rs1370	2	36529723	35636993	0.620309	C/A
seq-rs1371	2	36555804	35663074	0.577263	G/A
seq-rs1372	2	36583115	35690385	0.825607	A/G
seq-rs1373	2	36634658	35741928	0.693157	G/A
seq-rs1375	2	36714663	35821933	0.514349	A/G
seq-rs1377	3	244209	264862	0.741722	A/C
seq-rs1378	3	273948	294601	0.741722	A/G
seq-rs1379	3	343666	364317	0.713024	T/C
seq-rs1382	3	1459963	1480614	0.736203	T/G
seq-rs1386	3	1625693	1646344	0.859823	A/G
seq-rs1387	3	1650979	1671630	0.506623	G/A
seq-rs1388	3	1663085	1683736	0.758278	A/C
seq-rs1389	3	1739757	1760408	0.547461	A/G
seq-rs1390	3	1780964	1801615	0.871965	T/G
seq-rs1391	3	1816080	1836731	0.543046	C/T
seq-rs1392	3	1827722	1848382	0.728477	A/G
seq-rs1393	3	1829849	1850509	0.543046	A/C
seq-rs1394	3	1845895	1866555	0.860927	A/G
seq-rs1395	3	1854850	1875510	0.887417	T/C
seq-rs1397	3	1860362	1881022	0.675497	T/G
seq-rs1398	3	1902033	1922693	0.549669	C/T
seq-rs1399	3	1984164	2004824	0.711921	A/C
seq-rs1401	3	2005858	2026518	0.711921	A/G
seq-rs1402	3	2045916	2066576	0.718543	A/C
seq-rs1403	3	2082323	2102983	0.575055	T/G
seq-rs1404	3	2099896	2120556	0.742826	G/A
seq-rs1405	3	2129194	2149854	0.538631	C/T
seq-rs1406	3	2143167	2163827	0.503311	C/A
seq-rs1407	3	2178002	2198662	0.600442	T/C
seq-rs1409	3	2211626	2232286	0.599338	A/G
seq-rs1410	3	2280045	2300705	0.612583	A/C
seq-rs1411	3	2307857	2328517	0.762693	C/T
seq-rs1412	3	2318888	2339548	0.762693	A/C
seq-rs1413	3	2344446	2365106	0.647903	G/A
seq-rs1414	3	2378171	2398831	0.767108	A/G
seq-rs1415	3	2379587	2400247	0.539735	T/C
seq-rs1416	3	2707205	2727865	0.883002	C/A
seq-rs1417	3	3297858	3318518	0.791391	G/A
seq-rs1418	3	3313836	3334496	0.61479	T/C
seq-rs1419	3	3326323	3346983	0.615894	A/G
seq-rs1420	3	3364768	3385428	0.729581	C/T
seq-rs1421	3	3400021	3420681	0.620309	C/T
seq-rs1423	3	3465307	3485967	0.813466	C/T
seq-rs1426	3	3544406	3565066	0.839956	C/T
seq-rs1432	3	3735677	3756337	0.761589	C/T
seq-rs1433	3	3736790	3757450	0.566225	A/C
seq-rs1434	3	3762355	3783015	0.748344	G/A
seq-rs1437	3	4306691	4327357	0.501104	A/G
seq-rs1438	3	4340485	4361151	0.594923	C/A
seq-rs1439	3	4390933	4411599	0.710817	T/C
seq-rs1440	3	4502421	4523087	0.695364	C/A
seq-rs1441	3	4730099	4750765	0.602649	G/A
seq-rs1442	3	4805985	4826651	0.654525	A/G
seq-rs1443	3	4928828	4900494	0.593819	C/T
seq-rs1444	3	5104137	5075803	0.873068	C/T
seq-rs1445	3	5178318	5149984	0.62362	G/A
seq-rs1446	3	5353834	5325498	0.54415	C/T
seq-rs1447	3	5576066	5547730	0.584989	A/G
seq-rs1450	3	5810277	5781941	0.504415	G/A
seq-rs1453	3	5867047	5838711	0.798013	G/A
seq-rs1454	3	5882584	5854248	0.527594	A/G
seq-rs1455	3	5926637	5898301	0.531042	T/G
seq-rs1457	3	6074977	6046641	0.571744	C/T
seq-rs1458	3	6104787	6076451	0.65011	T/C
seq-rs1462	3	6306760	6278424	0.619205	C/A
seq-rs1463	3	6333589	6305253	0.619205	G/A
seq-rs1464	3	6410889	6382553	0.619205	C/T
seq-rs1467	3	6754907	6726571	0.621413	G/A
seq-rs1468	3	6927749	6877422	0.559603	T/G
seq-rs1469	3	6951582	6901255	0.633554	C/T
seq-rs1471	3	6965528	6915201	0.673289	G/A
seq-rs1472	3	6982077	6931750	0.725166	C/T
seq-rs1473	3	6985037	6934710	0.762693	G/A
seq-rs1474	3	7000314	6949987	0.692053	C/T
seq-rs1476	3	7134761	7084434	0.596026	C/T
seq-rs1478	3	7180487	7130160	0.710817	G/A
seq-rs1480	3	7249916	7199589	0.738411	A/G
seq-rs1481	3	7266741	7216414	0.682119	A/G
seq-rs1482	3	7276410	7226083	0.827434	A/G
seq-rs1484	3	7481809	7431422	0.89404	G/A
seq-rs1485	3	7500917	7450530	0.889625	C/T
seq-rs1487	3	7629418	7579031	0.866446	C/T
seq-rs1489	3	7698784	7648397	0.763797	T/C
seq-rs1490	3	7717654	7667267	0.69426	T/C
seq-rs1493	3	7802114	7751727	0.8234	A/G
seq-rs1498	3	7901581	7849856	0.878587	G/A
seq-rs1501	3	8038784	7987059	0.539735	A/G
seq-rs1503	3	8110092	8058367	0.753863	C/T
seq-rs1510	3	8244299	8192574	0.880795	G/A
seq-rs1513	3	8406207	8354482	0.800221	G/A
seq-rs1514	3	8422291	8370566	0.505519	T/C
seq-rs1515	3	8545481	8493756	0.799779	G/A
seq-rs1516	3	8560134	8508409	0.582781	T/C
seq-rs1517	3	8560939	8509214	0.804636	G/A
seq-rs1519	3	8728586	8676861	0.5883	A/G
seq-rs1521	3	8762253	8710528	0.779249	G/A
seq-rs1524	3	8867447	8815722	0.816372	T/G
seq-rs1525	3	8921328	8869603	0.577263	T/C
seq-rs1526	3	8924838	8873113	0.558499	C/T
seq-rs1527	3	8962848	8911123	0.556291	T/C
seq-rs1528	3	9066876	9015151	0.548565	G/A
seq-rs1532	3	9354754	9303027	0.516556	G/A
seq-rs1533	3	9381507	9329780	0.697572	G/A
seq-rs1534	3	9500745	9449018	0.690949	T/G
seq-rs1535	3	9624210	9572483	0.518764	G/A
seq-rs1537	3	9955863	9904136	0.621413	C/T
seq-rs1539	3	10088262	10036535	0.622517	C/A
seq-rs1541	3	10198069	10146342	0.5883	T/C
seq-rs1542	3	10203937	10152210	0.506696	G/A
seq-rs1543	3	10208440	10156713	0.642384	T/C
seq-rs1546	3	10290460	10238713	0.519868	T/C
seq-rs1548	3	10363048	10311301	0.520971	T/C
seq-rs1550	3	10484285	10432538	0.708609	C/T
seq-rs1551	3	10508341	10456594	0.752759	T/C
seq-rs1554	3	10624364	10572617	0.748344	C/A
seq-rs1556	3	11004224	10952279	0.806843	C/T
seq-rs1557	3	11017771	10965826	0.718543	T/C
seq-rs1558	3	11028413	10976468	0.806843	A/C
seq-rs1561	3	11595539	11543594	0.548565	T/C
seq-rs1562	3	11902549	11850604	0.713024	A/C
seq-rs1565	3	12616299	12563018	0.54415	C/T
seq-rs1566	3	12674807	12621526	0.504415	C/T
seq-rs1567	3	12750352	12697071	0.644592	C/T
seq-rs1568	3	12972454	12919173	0.738411	A/G
seq-rs1569	3	12973998	12920717	0.80574	G/T
seq-rs1570	3	13000823	12947542	0.807947	G/A
seq-rs1572	3	13246941	13193660	0.738411	G/T
seq-rs1573	3	14199472	13647191	0.675497	G/A
seq-rs1574	3	14203910	13651629	0.502208	T/C
seq-rs1575	3	14260229	13707948	0.833333	C/A
seq-rs1576	3	14264867	13712586	0.775938	G/T
seq-rs1579	3	14505676	13953395	0.626932	C/T
seq-rs1582	3	14767691	14215382	0.6766	C/T
seq-rs1584	3	14896818	14344509	0.532009	G/T
seq-rs1585	3	15010862	14458553	0.732892	A/C
seq-rs1586	3	15026659	14474350	0.732301	C/T
seq-rs1587	3	15037319	14485010	0.511038	T/G
seq-rs1590	3	15308274	14755965	0.729581	C/T
seq-rs1591	3	15335366	14783057	0.683223	G/A
seq-rs1594	3	15485613	14933304	0.596026	T/C
seq-rs1598	3	16081220	15528911	0.501104	C/A
seq-rs1599	3	16245742	15693433	0.668874	G/A
seq-rs1602	3	16776594	16224284	0.817881	C/T
seq-rs1603	3	16814319	16262009	0.821192	G/T
seq-rs1604	3	16831236	16278926	0.592715	A/G
seq-rs1606	3	17394928	16757613	0.695364	A/C
seq-rs1607	3	17431669	16794582	0.571744	G/A
seq-rs1608	3	17433121	16796034	0.558499	C/T
seq-rs1610	3	17445851	16808764	0.717439	A/G
seq-rs1611	3	17508135	16871048	0.771523	T/G
seq-rs1612	3	17532718	16895631	0.532009	G/A
seq-rs1613	3	17558685	16921598	0.748344	T/C
seq-rs1614	3	17576225	16939138	0.750552	T/C
seq-rs1615	3	17655437	17018350	0.507726	G/T
seq-rs1618	3	18392285	17755105	0.577263	A/G
seq-rs1619	3	18438515	17801335	0.806843	C/T
seq-rs1620	3	18500097	17862917	0.708609	A/G
seq-rs1621	3	18526233	17889053	0.708609	T/G
seq-rs1622	3	18570043	17932863	0.8234	C/T
seq-rs1623	3	18578553	17941373	0.715232	T/C
seq-rs1627	3	18663836	18026656	0.697572	G/A
seq-rs1628	3	18671907	18034727	0.697572	T/C
seq-rs1629	3	18674973	18037793	0.697572	A/G
seq-rs1632	3	19026903	18389723	0.724062	T/C
seq-rs1633	3	19047598	18410418	0.724062	C/A
seq-rs1634	3	19281350	18644170	0.821192	T/C
seq-rs1635	3	19319676	18682496	0.821192	C/T
seq-rs1637	3	19515626	18878446	0.821192	A/G
seq-rs1639	3	19571264	18934084	0.820088	T/C
seq-rs1640	3	19777345	19140165	0.696903	A/G
seq-rs1641	3	19890581	19253401	0.821192	C/T
seq-rs1642	3	19930859	19293430	0.808057	C/A
seq-rs1643	3	20096989	19459560	0.697572	C/T
seq-rs1646	3	21001673	20240031	0.821192	T/C
seq-rs1647	3	21002449	20240807	0.877483	G/A
seq-rs1649	3	21175613	20413971	0.697572	T/C
seq-rs1652	3	21414606	20652964	0.821192	A/C
seq-rs1653	3	21486369	20724727	0.821192	C/T
seq-rs1654	3	21548638	20786996	0.697572	T/G
seq-rs1656	3	21633115	20871473	0.90287	A/C
seq-rs1657	3	21677954	20916312	0.697572	A/G
seq-rs1658	3	21711243	20949601	0.883002	A/G
seq-rs1659	3	21770422	21008780	0.750552	C/T
seq-rs1660	3	21791396	21029754	0.748344	G/T
seq-rs1664	3	21883342	21121700	0.815673	T/C
seq-rs1665	3	21951910	21190268	0.571744	C/T
seq-rs1666	3	21972357	21210715	0.571744	T/C
seq-rs1667	3	21975140	21213498	0.646799	T/G
seq-rs1668	3	22053364	21291722	0.800221	T/C
seq-rs1669	3	22114361	21352719	0.63385	A/G
seq-rs1670	3	22143446	21381804	0.634658	C/T
seq-rs1671	3	22153650	21392008	0.874172	A/G
seq-rs1675	3	22489673	21728031	0.584989	C/T
seq-rs1676	3	22514872	21753230	0.783664	G/A
seq-rs1677	3	22516351	21754709	0.801325	T/G
seq-rs1678	3	22519682	21758040	0.803532	T/C
seq-rs1679	3	22712787	21951145	0.881898	A/G
seq-rs1680	3	22771531	22009876	0.816777	C/T
seq-rs1681	3	22775285	22013630	0.695364	T/C
seq-rs1682	3	22805999	22044344	0.525386	G/A
seq-rs1683	3	22868175	22106520	0.810155	T/G
seq-rs1684	3	22873143	22111488	0.807947	G/A
seq-rs1685	3	22885352	22123697	0.525386	G/T
seq-rs1686	3	23014793	22253138	0.759382	C/T
seq-rs1687	3	23051385	22289730	0.810155	C/A
seq-rs1688	3	23052381	22290726	0.757174	C/A
seq-rs1689	3	23088273	22326600	0.754967	C/T
seq-rs1690	3	23089733	22328060	0.766004	G/A
seq-rs1693	3	23177603	22415930	0.752759	C/T
seq-rs1694	3	23239849	22478176	0.724062	G/A
seq-rs1695	3	23265896	22504223	0.761062	G/T
seq-rs1697	3	23341375	22579680	0.789823	G/T
seq-rs1698	3	23343805	22582110	0.788079	C/A
seq-rs1700	3	23396593	22634898	0.730684	C/A
seq-rs1701	3	23433478	22671783	0.847682	A/C
seq-rs1704	3	23501696	22740001	0.739514	A/C
seq-rs1705	3	23510340	22748645	0.752759	A/G
seq-rs1706	3	23544329	22782634	0.690949	C/A
seq-rs1707	3	23557932	22796237	0.699779	G/T
seq-rs1708	3	23558887	22797192	0.512141	G/A
seq-rs1709	3	23578717	22817022	0.733925	C/T
seq-rs1710	3	23654435	22892740	0.649007	T/C
seq-rs1711	3	23760548	22998839	0.826711	G/A
seq-rs1712	3	23800175	23038466	0.730684	G/T
seq-rs1713	3	24101454	23339431	0.668874	A/G
seq-rs1714	3	24115107	23353084	0.728477	G/T
seq-rs1715	3	24161893	23399870	0.719647	T/C
seq-rs1717	3	24323195	23561172	0.754967	G/A
seq-rs1719	3	24402975	23640952	0.834437	T/G
seq-rs1720	3	24495445	23733422	0.594923	G/A
seq-rs1721	3	24611690	23849667	0.83223	G/A
seq-rs1722	3	24632455	23870432	0.8234	T/C
seq-rs1723	3	24749164	23987035	0.869757	A/G
seq-rs1726	3	25211914	24449691	0.717439	A/G
seq-rs1727	3	25320790	24558567	0.817881	A/G
seq-rs1729	3	25379029	24616806	0.773731	C/T
seq-rs1730	3	25392637	24630414	0.533113	A/C
seq-rs1732	3	25467078	24704855	0.778146	T/C
seq-rs1733	3	25479186	24716963	0.780353	G/A
seq-rs1734	3	25495202	24732979	0.528698	T/C
seq-rs1735	3	25515371	24753148	0.520971	T/C
seq-rs1736	3	25640748	24878525	0.555188	G/A
seq-rs1737	3	25711468	24949245	0.733996	A/G
seq-rs1738	3	25889467	25127244	0.613687	A/C
seq-rs1739	3	26055571	25293348	0.697572	G/A
seq-rs1740	3	26059566	25297343	0.697572	G/A
seq-rs1741	3	26094232	25332009	0.695364	A/G
seq-rs1742	3	26104995	25342772	0.664459	A/G
seq-rs1744	3	26282293	25520070	0.759382	C/T
seq-rs1753	3	26836086	26073722	0.865342	C/T
seq-rs1755	3	26978701	26216337	0.760486	G/A
seq-rs1756	3	27004901	26242537	0.933775	C/T
seq-rs1757	3	27084815	26317480	0.796909	G/A
seq-rs1758	3	27099552	26332217	0.775938	G/T
seq-rs1760	3	27281513	26514178	0.924945	C/A
seq-rs1761	3	27511850	26744475	0.865342	G/T
seq-rs1762	3	27546064	26778689	0.738411	C/T
seq-rs1764	3	27604442	26837067	0.575055	G/T
seq-rs1765	3	27605799	26838424	0.575055	T/C
seq-rs1767	3	27891977	27124601	0.745033	T/C
seq-rs1770	3	28279433	27512057	0.717439	C/T
seq-rs1774	3	28499451	27732075	0.668874	G/A
seq-rs1775	3	28545389	27778013	0.738411	T/C
seq-rs1776	3	28765222	27997846	0.790287	T/G
seq-rs1777	3	28767352	27999976	0.505519	G/A
seq-rs1778	3	28810398	28043022	0.528698	G/A
seq-rs1779	3	28811291	28043915	0.726269	G/A
seq-rs1780	3	28867998	28100622	0.730684	G/T
seq-rs1784	3	29001673	28234297	0.714128	T/G
seq-rs1787	3	29167061	28399685	0.622517	C/T
seq-rs1788	3	29228673	28461297	0.818985	A/G
seq-rs1790	3	29329462	28562086	0.533113	C/T
seq-rs1791	3	29464522	28697147	0.85872	T/C
seq-rs1793	3	29738573	28971198	0.612583	C/T
seq-rs1795	3	30037456	29268668	0.527594	C/T
seq-rs1796	3	30225868	29457080	0.657837	G/A
seq-rs1798	3	30530239	29760120	0.719647	T/C
seq-rs1799	3	30601641	29831522	0.666667	A/C
seq-rs1800	3	30664988	29894869	0.715232	A/C
seq-rs1801	3	30702563	29932444	0.730684	C/T
seq-rs1802	3	30783587	30013468	0.798013	T/C
seq-rs1805	3	30884384	30114265	0.785872	G/A
seq-rs1806	3	31142213	30371944	0.620309	C/A
seq-rs1808	3	31216063	30445794	0.777042	G/T
seq-rs1809	3	31437057	30666788	0.801325	G/A
seq-rs1811	3	31473163	30702894	0.801325	G/A
seq-rs1812	3	31523409	30753140	0.716336	T/C
seq-rs1813	3	31644879	30874610	0.714128	T/C
seq-rs1814	3	31679010	30908741	0.718543	C/T
seq-rs1815	3	31682390	30912121	0.763797	G/T
seq-rs1816	3	31773095	31002826	0.714128	G/T
seq-rs1817	3	31803229	31032960	0.714128	T/C
seq-rs1818	3	32107285	31249473	0.820088	T/C
seq-rs1819	3	32510064	31652245	0.514349	C/A
seq-rs1820	3	32871518	32013699	0.932671	C/T
seq-rs1821	3	32914389	32056570	0.696468	T/C
seq-rs1822	3	33475103	32617278	0.794702	T/C
seq-rs1824	3	33647876	32790051	0.564018	G/A
seq-rs1826	3	33901035	33043210	0.703091	C/T
seq-rs1829	3	33981734	33123909	0.65011	T/C
seq-rs1830	3	34011422	33153597	0.649336	A/G
seq-rs1832	3	34049094	33191269	0.710817	T/C
seq-rs1836	3	34442880	33585055	0.862031	G/A
seq-rs1837	3	34469488	33611663	0.725166	T/G
seq-rs1838	3	34488934	33631109	0.821192	G/A
seq-rs1839	3	34494090	33636265	0.725166	A/G
seq-rs1841	3	34507494	33649669	0.6766	G/A
seq-rs1843	3	34545183	33687358	0.687638	C/A
seq-rs1845	3	34579076	33721251	0.762693	C/T
seq-rs1846	3	34582824	33724999	0.767108	A/C
seq-rs1847	3	34629230	33771367	0.786976	G/A
seq-rs1849	3	34860341	34002478	0.534216	C/T
seq-rs1850	3	34882883	34025020	0.728477	G/A
seq-rs1851	3	34896032	34038169	0.512141	G/T
seq-rs1852	3	34927346	34069483	0.615894	A/C
seq-rs1855	3	35047943	34190080	0.738411	C/T
seq-rs1856	3	35122077	34264214	0.671082	A/G
seq-rs1857	3	35126138	34268275	0.575055	G/A
seq-rs1858	3	35153082	34295219	0.750552	T/C
seq-rs1859	3	35231674	34373811	0.727373	G/T
seq-rs1860	3	35233440	34375577	0.727373	T/C
seq-rs1862	3	35611141	34753278	0.719647	C/T
seq-rs1863	3	35722721	34864858	0.677704	T/C
seq-rs1864	3	35760238	34902375	0.536424	G/T
seq-rs1865	3	35766225	34908362	0.705298	T/C
seq-rs1866	3	35768630	34910767	0.65894	C/T
seq-rs1868	3	35808359	34950496	0.543046	A/G
seq-rs1871	3	35992090	35134227	0.583885	T/G
seq-rs1873	3	36166240	35308377	0.710817	C/T
seq-rs1874	3	36237675	35379812	0.511038	T/C
seq-rs1875	3	36238503	35380640	0.726269	G/A
seq-rs1876	3	36239058	35381195	0.764901	C/A
seq-rs1877	3	36248022	35390159	0.506623	C/T
seq-rs1878	3	36249888	35392025	0.767108	C/A
seq-rs1879	3	36291552	35433689	0.599338	G/T
seq-rs1880	3	36297767	35439904	0.543046	C/T
seq-rs1881	3	36306822	35448959	0.590508	A/C
seq-rs1882	3	36358962	35501099	0.725166	G/A
seq-rs1883	3	36372579	35514716	0.718543	G/T
seq-rs1884	3	36398595	35540732	0.718543	G/A
seq-rs1886	3	36414181	35556318	0.551843	C/A
seq-rs1887	3	36426529	35568666	0.740618	C/A
seq-rs1888	3	36434136	35576273	0.740618	A/G
seq-rs1890	3	36446788	35588925	0.733996	C/T
seq-rs1891	3	36496333	35638470	0.728477	C/A
seq-rs1893	3	36506355	35648492	0.602649	A/G
seq-rs1894	3	36509139	35651276	0.607301	C/A
seq-rs1895	3	36523314	35665451	0.598234	T/C
seq-rs1896	3	36541175	35683312	0.5883	C/T
seq-rs1897	3	36600191	35742328	0.656733	T/G
seq-rs1898	3	36630490	35772627	0.836645	T/C
seq-rs1900	3	36749522	35891659	0.732892	T/C
seq-rs1902	3	36795505	35937642	0.522075	G/T
seq-rs1903	3	36806358	35948495	0.59713	A/C
seq-rs1904	3	36950938	36093075	0.523179	C/T
seq-rs1906	3	37135138	36277219	0.779249	G/A
seq-rs1907	3	37194714	36336795	0.562914	T/C
seq-rs1908	3	37232947	36375028	0.562914	C/T
seq-rs1912	4	207722	216146	0.846578	G/A
seq-rs1913	4	316344	324768	0.800221	T/C
seq-rs1915	4	327355	335779	0.509934	A/G
seq-rs1917	4	346552	354976	0.533113	G/A
seq-rs1918	4	361226	369650	0.572848	A/G
seq-rs1919	4	371764	380188	0.509934	T/C
seq-rs1922	4	506360	514784	0.801325	C/A
seq-rs1923	4	551922	560346	0.503378	T/C
seq-rs1924	4	596019	604443	0.717439	G/A
seq-rs1928	4	900838	909262	0.581678	A/G
seq-rs1932	4	1002892	1011312	0.710918	G/A
seq-rs1933	4	1004033	1012453	0.646799	G/A
seq-rs1934	4	1005871	1014291	0.725806	A/C
seq-rs1936	4	1067086	1075506	0.506623	C/T
seq-rs1938	4	1105118	1113538	0.728477	C/T
seq-rs1939	4	1107445	1115865	0.590508	G/A
seq-rs1940	4	1124116	1132536	0.52649	C/T
seq-rs1942	4	1136894	1145314	0.643488	A/G
seq-rs1944	4	1142620	1151040	0.607064	C/T
seq-rs1952	4	1846705	1855125	0.687638	T/C
seq-rs1953	4	1847779	1856199	0.801325	C/A
seq-rs1955	4	1891736	1900156	0.61	G/A
seq-rs1961	4	2050099	2058519	0.601562	G/T
seq-rs1966	4	2414978	2423398	0.747241	A/C
seq-rs1969	4	2494369	2502789	0.688742	T/C
seq-rs1970	4	2796287	2804707	0.743781	A/C
seq-rs1971	4	3549213	3553218	0.65894	G/A
seq-rs1972	4	3554029	3558034	0.663355	A/G
seq-rs1973	4	3571464	3575469	0.942605	T/G
seq-rs1975	4	3664106	3668111	0.918345	T/C
seq-rs1976	4	4293071	4296927	0.545254	T/G
seq-rs1977	4	4315646	4319502	0.740618	T/C
seq-rs1978	4	4412964	4416820	0.690949	C/A
seq-rs1979	4	4445510	4449366	0.706402	A/G
seq-rs1980	4	4446900	4450756	0.537528	T/C
seq-rs1981	4	4513258	4517114	0.817073	A/G
seq-rs1982	4	4595864	4599720	0.684327	T/C
seq-rs1983	4	4628739	4632595	0.817673	T/C
seq-rs1984	4	4645968	4642058	0.604857	G/T
seq-rs1985	4	4659212	4655302	0.604857	A/C
seq-rs1986	4	4689052	4685142	0.824503	C/A
seq-rs1988	4	4765279	4761369	0.513245	T/G
seq-rs1989	4	4766040	4762130	0.592715	C/T
seq-rs1991	4	4770149	4766239	0.613687	G/A
seq-rs1992	4	4802120	4798210	0.615385	C/T
seq-rs1993	4	4889322	4892384	0.553299	T/C
seq-rs1994	4	4933096	4936158	0.730233	G/A
seq-rs1995	4	5040235	5043297	0.516854	C/T
seq-rs1996	4	5119889	5122951	0.580574	G/A
seq-rs1997	4	5150145	5153207	0.603104	G/T
seq-rs1998	4	5158967	5162029	0.619205	T/C
seq-rs1999	4	5159919	5162981	0.646799	T/C
seq-rs2000	4	5169503	5172565	0.624719	G/A
seq-rs2003	4	5203551	5206613	0.637969	G/A
seq-rs2004	4	5235845	5238907	0.795806	C/T
seq-rs2006	4	5307060	5310122	0.777162	G/A
seq-rs2011	4	6034876	6037938	0.501142	T/C
seq-rs2012	4	6224763	6227823	0.548565	C/A
seq-rs2013	4	6247643	6250703	0.668578	C/A
seq-rs2014	4	6248457	6251517	0.567661	C/T
seq-rs2015	4	6265979	6269039	0.567661	A/G
seq-rs2016	4	6501166	6504226	0.55298	C/T
seq-rs2018	4	6550143	6553203	0.668874	T/G
seq-rs2020	4	6949454	6952336	0.593819	T/C
seq-rs2021	4	6958179	6961061	0.604857	T/G
seq-rs2022	4	6996261	6999143	0.783664	T/C
seq-rs2024	4	7458064	7460946	0.59713	C/T
seq-rs2025	4	7466989	7469871	0.59713	T/C
seq-rs2027	4	8143515	8146397	0.603371	C/T
seq-rs2028	4	8549876	8493758	0.63245	A/G
seq-rs2029	4	8579500	8523382	0.592715	A/G
seq-rs2030	4	8691087	8634969	0.65894	T/G
seq-rs2031	4	9000084	8943966	0.661148	G/T
seq-rs2032	4	10001349	9945231	0.592715	A/G
seq-rs2034	4	11391147	11335029	0.705298	A/G
seq-rs2036	4	11832174	11774723	0.59713	T/G
seq-rs2037	4	12262029	12204607	0.65011	C/T
seq-rs2039	4	12688322	12630900	0.646799	C/T
seq-rs2040	4	13019504	12962784	0.827394	C/A
seq-rs2041	4	13036690	12979945	0.686534	G/A
seq-rs2042	4	13049841	12993096	0.60596	G/A
seq-rs2045	4	13151305	13094560	0.615691	A/G
seq-rs2046	4	13217921	13161176	0.528698	A/G
seq-rs2047	4	13232008	13175263	0.533113	T/C
seq-rs2048	4	13259417	13202672	0.87638	T/C
seq-rs2049	4	13330738	13272664	0.538631	T/G
seq-rs2051	4	13390019	13331945	0.554084	G/A
seq-rs2052	4	13390546	13332472	0.80574	T/C
seq-rs2053	4	13400262	13342188	0.753319	T/G
seq-rs2055	4	13451829	13393755	0.713024	C/T
seq-rs2056	4	13478427	13420353	0.561521	G/A
seq-rs2057	4	13490031	13431957	0.666667	C/T
seq-rs2058	4	13516553	13458479	0.721854	C/T
seq-rs2059	4	13729083	13669678	0.807522	G/A
seq-rs2061	4	13848189	13788784	0.83223	G/A
seq-rs2062	4	13858343	13798938	0.576159	G/A
seq-rs2063	4	13916759	13857354	0.755149	C/T
seq-rs2064	4	13918144	13858739	0.505519	G/A
seq-rs2065	4	14178140	14118789	0.529801	A/G
seq-rs2067	4	15461783	15402432	0.838889	C/T
seq-rs2068	4	15552166	15492783	0.512821	C/A
seq-rs2070	4	15904354	15711420	0.803532	T/G
seq-rs2071	4	16374704	16181770	0.64922	T/C
seq-rs2074	4	16477320	16284386	0.654525	G/T
seq-rs2077	4	16559662	16366728	0.564018	G/A
seq-rs2078	4	16613907	16420973	0.751656	T/C
seq-rs2079	4	16653752	16460818	0.51766	A/G
seq-rs2080	4	16708663	16515729	0.524283	A/G
seq-rs2081	4	16724007	16531073	0.522075	C/T
seq-rs2082	4	16761751	16568817	0.686534	C/A
seq-rs2083	4	17117482	16924548	0.589602	A/G
seq-rs2084	4	17412552	17219618	0.839956	C/T
seq-rs2085	4	17629564	17436630	0.752759	G/A
seq-rs2086	4	17860407	17667473	0.575055	C/T
seq-rs2087	4	18179408	17986474	0.753863	C/A
seq-rs2088	4	18250653	18057719	0.86755	T/C
seq-rs2090	4	18514722	18321788	0.869757	A/G
seq-rs2092	4	18685470	18492536	0.596026	T/G
seq-rs2094	4	18803329	18610395	0.751656	C/T
seq-rs2095	4	18878914	18685980	0.763393	C/A
seq-rs2096	4	18927820	18734886	0.664459	G/A
seq-rs2097	4	18929119	18736185	0.518764	T/C
seq-rs2098	4	18971966	18779032	0.714128	G/A
seq-rs2099	4	18988425	18795491	0.581678	T/G
seq-rs2100	4	18996339	18803405	0.564018	G/A
seq-rs2101	4	19000011	18807077	0.52649	C/T
seq-rs2102	4	19049389	18856455	0.557395	C/T
seq-rs2104	4	19139812	18946878	0.511038	C/T
seq-rs2105	4	19149985	18957051	0.566225	G/A
seq-rs2106	4	19165835	18972901	0.608168	C/T
seq-rs2111	4	19373712	19180778	0.745033	G/A
seq-rs2112	4	19374681	19181747	0.716336	A/G
seq-rs2114	4	19590436	19397500	0.695364	T/C
seq-rs2115	4	19637252	19444316	0.700883	C/A
seq-rs2116	4	19737628	19544692	0.69426	A/G
seq-rs2117	4	19762404	19569468	0.775938	C/A
seq-rs2118	4	19762963	19570027	0.928256	G/A
seq-rs2120	4	19809067	19616131	0.736203	G/A
seq-rs2121	4	19898772	19705836	0.543046	T/C
seq-rs2122	4	19906874	19713938	0.566225	A/G
seq-rs2123	4	19926064	19733128	0.947894	C/T
seq-rs2129	4	20198160	20019515	0.8234	G/T
seq-rs2136	4	20895109	20700844	0.8234	C/A
seq-rs2137	4	21054506	20860327	0.808628	G/T
seq-rs2138	4	21122725	20928547	0.523179	T/C
seq-rs2139	4	21257137	21062959	0.581678	A/G
seq-rs2140	4	21310992	21116814	0.587196	C/T
seq-rs2141	4	21325664	21131486	0.839956	T/C
seq-rs2142	4	21349929	21155750	0.505531	G/A
seq-rs2143	4	21357015	21162836	0.527594	A/G
seq-rs2144	4	21359044	21164865	0.525386	C/T
seq-rs2145	4	21363957	21169778	0.525386	A/G
seq-rs2146	4	21388569	21194398	0.831126	A/G
seq-rs2147	4	21398012	21203841	0.629139	T/C
seq-rs2150	4	21426109	21231938	0.537528	T/C
seq-rs2151	4	21433599	21239428	0.57947	C/T
seq-rs2152	4	21444395	21250224	0.507726	A/C
seq-rs2154	4	21458963	21264792	0.545254	A/G
seq-rs2155	4	21468257	21274087	0.503311	G/A
seq-rs2157	4	21494284	21300114	0.512141	A/G
seq-rs2158	4	21561677	21367507	0.697572	T/G
seq-rs2159	4	21580348	21386178	0.533113	A/C
seq-rs2160	4	21585619	21391449	0.718543	G/T
seq-rs2162	4	21652240	21458070	0.57064	C/T
seq-rs2163	4	21682562	21488392	0.534216	A/G
seq-rs2164	4	21727060	21532890	0.564018	G/A
seq-rs2165	4	21782605	21588435	0.820088	A/C
seq-rs2167	4	22000150	21805980	0.675497	T/C
seq-rs2168	4	22019264	21825094	0.51766	C/A
seq-rs2169	4	22033473	21839303	0.511038	G/A
seq-rs2170	4	22038946	21844776	0.828918	T/C
seq-rs2171	4	22061324	21867154	0.661148	T/C
seq-rs2172	4	22187323	21902677	0.652318	C/T
seq-rs2173	4	22238378	21953732	0.660044	A/G
seq-rs2175	4	22319501	22034855	0.507726	C/A
seq-rs2177	4	22673571	22089925	0.893805	C/T
seq-rs2178	4	22722899	22139253	0.792494	G/A
seq-rs2179	4	22769820	22186174	0.762693	T/C
seq-rs2180	4	22787830	22204184	0.749448	A/G
seq-rs2181	4	22804456	22220810	0.748344	A/G
seq-rs2182	4	22864425	22280779	0.711921	A/G
seq-rs2184	4	22986138	22402494	0.709713	C/T
seq-rs2186	4	23307932	22724285	0.742826	G/A
seq-rs2187	4	23397674	22814027	0.660044	C/T
seq-rs2188	4	23442120	22858473	0.664823	G/A
seq-rs2189	4	23480797	22897112	0.66777	G/A
seq-rs2190	4	23560924	22977239	0.578366	T/C
seq-rs2191	4	23579568	22995883	0.62362	G/T
seq-rs2193	4	23700151	23116466	0.684327	C/T
seq-rs2194	4	23740887	23157202	0.511038	C/T
seq-rs2195	4	23922307	23338622	0.728477	C/A
seq-rs2196	4	23976932	23393247	0.647903	C/T
seq-rs2197	4	24029417	23445732	0.65011	C/T
seq-rs2198	4	24150992	23567307	0.637969	C/A
seq-rs2200	4	24287438	23703753	0.697572	T/C
seq-rs2202	4	24547495	23963810	0.655629	A/G
seq-rs2203	4	24582590	23998905	0.640312	A/G
seq-rs2205	4	24677894	24094209	0.713496	A/G
seq-rs2206	4	24693491	24109806	0.714128	C/T
seq-rs2207	4	24715307	24131622	0.69426	A/C
seq-rs2212	4	25053652	24469967	0.594923	T/C
seq-rs2213	4	25596637	25012959	0.687638	G/A
seq-rs2214	4	25612724	25029046	0.671082	T/C
seq-rs2216	4	26079675	25495997	0.548565	A/G
seq-rs2217	4	26235361	25651683	0.655629	G/T
seq-rs2218	4	26513180	25929502	0.576159	T/C
seq-rs2219	4	26589631	26005953	0.504415	G/A
seq-rs2220	4	26627946	26044268	0.511038	G/A
seq-rs2221	4	26751462	26167784	0.578366	C/A
seq-rs2223	4	26937349	26353671	0.513245	T/C
seq-rs2224	4	26977890	26394212	0.557395	A/G
seq-rs2226	4	27216985	26633307	0.833333	C/T
seq-rs2230	4	27764966	27181283	0.554084	T/C
seq-rs2231	4	27845177	27260163	0.624724	T/C
seq-rs2232	4	28231148	27647505	0.713024	T/C
seq-rs2233	4	28253420	27669777	0.68543	A/G
seq-rs2235	4	28359010	27775367	0.692053	A/G
seq-rs2236	4	28392936	27809293	0.610375	T/G
seq-rs2237	4	28414263	27830620	0.518764	G/A
seq-rs2238	4	28424666	27841023	0.724062	T/C
seq-rs2240	4	29132814	28549171	0.507726	G/A
seq-rs2242	4	30114128	29530485	0.937086	G/A
seq-rs2243	4	30133498	29549855	0.937086	C/T
seq-rs2244	4	30178842	29595199	0.501106	G/A
seq-rs2245	4	30218990	29635347	0.704194	G/A
seq-rs2246	4	30239172	29655529	0.757174	C/T
seq-rs2247	4	30256549	29672906	0.543046	C/T
seq-rs2248	4	30284366	29700723	0.717439	T/C
seq-rs2249	4	30405959	29822313	0.672185	A/G
seq-rs2250	4	30442814	29859168	0.502208	C/T
seq-rs2251	4	30445965	29862319	0.779249	A/G
seq-rs2252	4	30553871	29970225	0.717439	C/T
seq-rs2253	4	30653072	30069426	0.651214	C/T
seq-rs2254	4	31000838	30417192	0.578366	A/G
seq-rs2255	4	31183523	30599877	0.824503	A/G
seq-rs2256	4	31375879	30792233	0.524283	A/G
seq-rs2258	4	31509265	30925619	0.768212	A/G
seq-rs2259	4	31519665	30936019	0.807947	A/G
seq-rs2260	4	31560676	30977030	0.794702	A/C
seq-rs2262	4	31577890	30994244	0.740618	C/T
seq-rs2263	4	31579686	30996040	0.504484	C/T
seq-rs2264	4	31632656	31049010	0.527594	G/A
seq-rs2265	4	31639496	31055850	0.547461	G/A
seq-rs2266	4	31642490	31058844	0.647191	A/G
seq-rs2267	4	31645134	31061488	0.722958	G/A
seq-rs2269	4	31649190	31065544	0.806843	C/T
seq-rs2270	4	31653103	31069457	0.653422	C/T
seq-rs2271	4	31656948	31073302	0.809051	C/A
seq-rs2272	4	31667857	31084211	0.725166	G/A
seq-rs2273	4	31671706	31088060	0.80574	T/C
seq-rs2274	4	31726546	31142900	0.771523	G/A
seq-rs2275	4	31742233	31158587	0.575055	C/A
seq-rs2276	4	31786576	31202930	0.555188	A/G
seq-rs2277	4	31789181	31205535	0.735099	C/A
seq-rs2278	4	31816429	31232783	0.506623	A/C
seq-rs2279	4	31837792	31254146	0.651214	T/C
seq-rs2280	4	31841168	31257522	0.547461	G/A
seq-rs2281	4	31849680	31266034	0.560706	T/C
seq-rs2282	4	31850577	31266931	0.651214	C/A
seq-rs2283	4	31851608	31267962	0.788079	A/G
seq-rs2284	4	31852421	31268775	0.783664	A/G
seq-rs2285	4	31886501	31302855	0.924945	C/A
seq-rs2286	4	31890674	31307028	0.702434	G/A
seq-rs2287	4	31895096	31311450	0.509956	G/A
seq-rs2288	4	31896971	31313325	0.516556	A/C
seq-rs2289	4	31899952	31316306	0.68543	T/G
seq-rs2290	4	31901974	31318328	0.607301	C/T
seq-rs2293	4	31936506	31352860	0.774834	G/A
seq-rs2294	4	31937382	31353736	0.586093	C/T
seq-rs2295	4	31945775	31362129	0.778146	G/A
seq-rs2296	4	31950628	31366982	0.770179	A/G
seq-rs2298	4	31979899	31396253	0.663953	C/T
seq-rs2299	4	32067229	31483583	0.789183	G/A
seq-rs2300	4	32068011	31484365	0.565121	A/G
seq-rs2301	4	32070607	31486961	0.773731	T/C
seq-rs2302	4	32080380	31496734	0.540839	G/A
seq-rs2303	4	32089944	31506298	0.532009	A/G
seq-rs2304	4	32113514	31529868	0.643488	G/A
seq-rs2305	4	32116133	31532487	0.711921	G/A
seq-rs2306	4	32127544	31543898	0.669978	G/T
seq-rs2307	4	32141690	31558044	0.798673	G/A
seq-rs2309	4	32160890	31577244	0.731788	A/C
seq-rs2310	4	32168471	31584825	0.796909	C/T
seq-rs2311	4	32186711	31603065	0.782561	T/G
seq-rs2313	4	32189798	31606152	0.557395	T/C
seq-rs2314	4	32193045	31609399	0.783664	G/A
seq-rs2316	4	32224884	31641238	0.760486	T/G
seq-rs2317	4	32226167	31642521	0.725166	T/C
seq-rs2318	4	32233237	31649591	0.621413	T/C
seq-rs2319	4	32238058	31654412	0.703091	G/A
seq-rs2320	4	32274508	31690862	0.704194	T/C
seq-rs2321	4	32316108	31732462	0.702273	G/A
seq-rs2322	4	32325482	31741836	0.692053	C/A
seq-rs2324	4	32330257	31746611	0.529801	G/A
seq-rs2325	4	32335054	31751408	0.774834	T/C
seq-rs2327	4	32369445	31785799	0.543046	C/T
seq-rs2328	4	32371573	31787927	0.591611	A/G
seq-rs2329	4	32384485	31800839	0.591611	G/A
seq-rs2331	4	32393002	31809356	0.520971	C/T
seq-rs2333	4	32411268	31827622	0.5883	G/A
seq-rs2335	4	32414898	31831252	0.586093	G/T
seq-rs2336	4	32420931	31837285	0.576159	G/A
seq-rs2337	4	32435418	31851772	0.573951	G/T
seq-rs2338	4	32438868	31855222	0.589404	C/A
seq-rs2339	4	32439369	31855723	0.677704	T/C
seq-rs2340	4	32443372	31859726	0.749448	G/A
seq-rs2341	4	32447233	31863587	0.729762	T/C
seq-rs2342	4	32448602	31864956	0.755952	A/G
seq-rs2344	4	32631360	32047714	0.51766	G/T
seq-rs2345	4	32702471	32118825	0.907285	T/C
seq-rs2346	4	32780816	32197170	0.561947	T/C
seq-rs2349	4	32990230	32406584	0.779249	C/T
seq-rs2350	4	32993529	32409883	0.864238	A/G
seq-rs2351	4	33013263	32429617	0.786976	C/T
seq-rs2356	4	33620037	33036391	0.778146	T/C
seq-rs2357	4	33725127	33141481	0.827815	T/C
seq-rs2358	4	33741946	33158300	0.815673	C/T
seq-rs2359	4	33890848	33307202	0.848786	C/T
seq-rs2361	4	34091449	33507803	0.608168	T/G
seq-rs2364	4	34473920	33890274	0.529801	C/T
seq-rs2366	4	35391685	34806710	0.660044	G/A
seq-rs2370	5	448686	470644	0.66777	A/G
seq-rs2371	5	549150	571108	0.571744	A/G
seq-rs2373	5	556348	578306	0.571744	A/G
seq-rs2374	5	561778	583736	0.556291	A/C
seq-rs2375	5	575105	597063	0.566225	A/G
seq-rs2377	5	665025	686983	0.616998	G/A
seq-rs2378	5	688338	710296	0.656733	T/C
seq-rs2380	5	813771	835711	0.583885	A/C
seq-rs2381	5	956903	978843	0.647903	T/C
seq-rs2382	5	989810	1011750	0.811258	C/T
seq-rs2384	5	1110492	1132432	0.57064	T/G
seq-rs2385	5	1228175	1250115	0.8234	G/A
seq-rs2392	5	1843629	1865567	0.740618	G/A
seq-rs2393	5	1955364	1977302	0.686534	C/A
seq-rs2394	5	1983404	2005342	0.665563	T/C
seq-rs2396	5	2055929	2077867	0.616998	A/G
seq-rs2397	5	2153085	2175015	0.613687	C/T
seq-rs2399	5	2377689	2399619	0.84989	C/T
seq-rs2400	5	2476240	2498170	0.607064	C/T
seq-rs2403	5	2635498	2657428	0.538717	T/C
seq-rs2404	5	2689905	2711835	0.56181	G/T
seq-rs2405	5	2767881	2789811	0.515453	G/A
seq-rs2406	5	2867308	2889238	0.559603	C/T
seq-rs2409	5	3080256	3102186	0.608168	T/C
seq-rs2411	5	3128724	3150654	0.720751	C/T
seq-rs2412	5	3139942	3161872	0.611479	T/G
seq-rs2413	5	3429857	3451787	0.747241	C/A
seq-rs2415	5	3506777	3528707	0.670354	A/G
seq-rs2416	5	3833633	3855563	0.637969	A/G
seq-rs2417	5	4157314	4177906	0.833333	C/T
seq-rs2418	5	4234728	4255320	0.515453	T/C
seq-rs2421	5	4569168	4589760	0.647903	T/G
seq-rs2424	5	4966672	4985926	0.742826	C/A
seq-rs2425	5	5283714	5301637	0.758278	A/G
seq-rs2427	5	5341575	5359498	0.675497	G/A
seq-rs2428	5	5355870	5373793	0.663355	C/T
gwseq-rs14	5	5359253	5377176	0.675497	T/C
seq-rs2429	5	5370139	5388062	0.703091	G/T
seq-rs2430	5	5439809	5457732	0.601545	C/A
seq-rs2434	5	6032577	6050460	0.545254	T/C
seq-rs2435	5	6220797	6238679	0.591216	C/T
seq-rs2437	5	6264810	6282692	0.722958	T/C
seq-rs2438	5	6301325	6319207	0.615894	G/T
seq-rs2440	5	6440978	6458860	0.836645	T/G
seq-rs2441	5	6457560	6475442	0.834437	T/C
seq-rs2443	5	6547549	6565431	0.790287	G/A
seq-rs2444	5	6552638	6570520	0.713024	T/C
seq-rs2446	5	6639924	6657806	0.719647	G/A
seq-rs2448	5	6723869	6741751	0.686534	G/A
seq-rs2450	5	7061202	7079084	0.669978	G/A
seq-rs2451	5	7295848	7313730	0.688742	C/A
seq-rs2454	5	8050461	8039343	0.520971	A/G
seq-rs2455	5	8059887	8048769	0.80574	C/T
seq-rs2456	5	8103230	8092111	0.704194	G/A
seq-rs2457	5	8106804	8095685	0.724062	G/T
seq-rs2458	5	8119146	8108027	0.726269	A/G
seq-rs2459	5	8196961	8185842	0.751656	C/T
seq-rs2460	5	8200812	8189693	0.533259	A/G
seq-rs2462	5	8278865	8267746	0.816777	G/A
seq-rs2466	5	8496334	8485203	0.898455	A/G
seq-rs2468	5	8613667	8602536	0.571744	C/A
seq-rs2469	5	8626461	8615330	0.535477	A/G
seq-rs2472	5	8875525	8864394	0.528698	A/G
seq-rs2473	5	8893453	8882322	0.794702	G/A
seq-rs2474	5	8969752	8958621	0.576159	T/C
seq-rs2475	5	9006778	8995647	0.746137	A/G
seq-rs2479	5	9252882	9241751	0.826711	T/G
seq-rs2480	5	9316783	9305652	0.826711	G/A
seq-rs2482	5	10894992	10883861	0.834437	C/T
seq-rs2484	5	11265054	11253923	0.843267	A/G
seq-rs2486	5	11656506	11645375	0.834437	G/A
seq-rs2487	5	11690721	11679590	0.539735	T/C
seq-rs2491	5	12653686	12618795	0.843267	C/T
seq-rs2495	5	13303359	13268468	0.591611	C/T
seq-rs2499	5	13754309	13719040	0.932671	C/A
seq-rs2500	5	13822252	13786983	0.506623	A/G
seq-rs2501	5	13876035	13840766	0.527594	A/G
seq-rs2505	5	14474169	14438899	0.61479	A/G
seq-rs2506	5	14483062	14447792	0.61479	C/T
seq-rs2508	5	14792893	14757623	0.772627	C/A
seq-rs2509	5	14879378	14844108	0.865342	T/C
seq-rs2510	5	14928936	14893666	0.933775	C/T
seq-rs2511	5	14937039	14901769	0.784292	T/C
seq-rs2512	5	14984614	14949344	0.933775	C/T
seq-rs2513	5	15028025	14992754	0.619205	C/T
seq-rs2514	5	15138104	15102833	0.784292	T/C
seq-rs2515	5	15534261	15498990	0.60596	A/G
seq-rs2516	5	15542658	15507387	0.795806	C/T
seq-rs2517	5	15627631	15592360	0.872788	G/A
seq-rs2518	5	15656674	15621403	0.652318	A/C
seq-rs2519	5	15723370	15688099	0.656733	G/T
seq-rs2520	5	15746773	15711502	0.802428	A/G
seq-rs2521	5	15821142	15785871	0.627212	A/G
seq-rs2522	5	16027695	15992390	0.611479	G/A
seq-rs2523	5	16033601	15998296	0.601545	T/C
seq-rs2524	5	16064352	16029023	0.5883	A/G
seq-rs2527	5	16281067	16245736	0.731788	C/T
seq-rs2528	5	16320024	16284693	0.742826	A/G
seq-rs2529	5	16322887	16287556	0.611479	T/C
seq-rs2531	5	16446013	16410682	0.629139	C/A
seq-rs2532	5	16456652	16421321	0.705298	T/G
seq-rs2533	5	16494172	16458841	0.640177	A/G
seq-rs2534	5	16495301	16459970	0.651214	T/C
seq-rs2536	5	16546068	16510737	0.542035	A/G
seq-rs2537	5	16551344	16516013	0.668874	C/A
seq-rs2538	5	16556795	16521464	0.543046	T/C
seq-rs2539	5	16563885	16528554	0.514349	A/C
seq-rs2541	5	16649789	16611618	0.816777	A/C
seq-rs2542	5	16750634	16712463	0.887417	T/C
seq-rs2544	5	16891079	16852908	0.6766	T/C
seq-rs2545	5	16956519	16918348	0.55298	C/T
seq-rs2547	5	17210187	17143016	0.828918	C/T
seq-rs2548	5	17228791	17161620	0.826711	A/G
seq-rs2549	5	17251156	17183985	0.713785	G/T
seq-rs2552	5	17918828	17851502	0.83223	A/G
seq-rs2555	5	18198275	18130949	0.65011	G/T
seq-rs2556	5	18299706	18232380	0.669978	T/C
seq-rs2557	5	18445925	18378599	0.663355	G/A
seq-rs2559	5	18503087	18435761	0.788079	G/A
seq-rs2560	5	18524866	18456786	0.672185	T/C
seq-rs2561	5	18546057	18476820	0.503464	A/C
seq-rs2562	5	18617163	18547834	0.518764	C/T
seq-rs2563	5	18746523	18677194	0.687638	T/C
seq-rs2564	5	18787433	18718104	0.578366	A/G
seq-rs2565	5	18793538	18724209	0.798013	G/A
seq-rs2566	5	18801588	18732259	0.618102	T/C
seq-rs2568	5	19018920	18949591	0.626932	G/T
seq-rs2569	5	19030675	18961346	0.618102	T/G
seq-rs2570	5	19068010	18998681	0.550773	G/A
seq-rs2573	5	19212120	19142791	0.737307	T/G
seq-rs2574	5	19264204	19194875	0.800221	C/T
seq-rs2575	5	19267752	19198423	0.683223	C/T
seq-rs2576	5	19283858	19214529	0.603753	A/C
seq-rs2579	5	19394084	19324755	0.745575	G/A
seq-rs2580	5	19775088	19705759	0.66777	C/A
seq-rs2581	5	19800352	19731023	0.59713	C/T
seq-rs2582	5	19981186	19911849	0.653422	G/A
seq-rs2583	5	20250014	20180677	0.779249	C/A
seq-rs2589	5	21425162	21355793	0.554084	C/T
seq-rs2590	5	21500839	21431470	0.591611	C/T
seq-rs2591	5	21758139	21649770	0.664459	A/G
seq-rs2592	5	21792181	21683812	0.562914	A/C
seq-rs2593	5	22003589	21895220	0.576159	A/G
seq-rs2594	5	22082380	21974011	0.54415	C/T
seq-rs2595	5	22110402	22002033	0.742826	C/T
seq-rs2598	5	22308978	22200609	0.610375	T/G
seq-rs2599	5	22331360	22222991	0.640177	T/C
seq-rs2600	5	22371479	22263110	0.616998	T/G
seq-rs2601	5	22381160	22272791	0.616998	T/C
seq-rs2602	5	22398452	22290083	0.616998	G/A
seq-rs2603	5	22416608	22308239	0.504415	C/T
seq-rs2604	5	22423240	22314871	0.740618	C/A
seq-rs2605	5	22514791	22406422	0.504415	A/G
seq-rs2606	5	22583676	22475307	0.812362	A/G
seq-rs2607	5	22672333	22563964	0.806843	T/C
seq-rs2608	5	22711808	22603439	0.812362	G/T
seq-rs2609	5	22778760	22670391	0.784768	G/A
seq-rs2610	5	22800443	22692074	0.817881	C/T
seq-rs2611	5	22801989	22693620	0.786976	T/G
seq-rs2612	5	23285579	23177190	0.696903	A/C
seq-rs2613	5	23354631	23246242	0.806416	T/C
seq-rs2614	5	23439105	23330716	0.806843	G/A
seq-rs2615	5	23443329	23334940	0.806843	G/A
seq-rs2616	5	23583826	23474088	0.862031	G/A
seq-rs2617	5	23597559	23487821	0.842163	T/C
seq-rs2618	5	23598897	23489159	0.673289	C/T
seq-rs2619	5	23637752	23528014	0.551876	A/G
seq-rs2620	5	23656840	23547102	0.790287	A/G
seq-rs2621	5	23666773	23557035	0.584989	A/G
seq-rs2622	5	23678855	23569117	0.571744	A/G
seq-rs2625	5	23828034	23718296	0.577263	T/C
seq-rs2626	5	23838001	23728263	0.66777	T/C
seq-rs2627	5	23880300	23770562	0.665563	C/T
seq-rs2628	5	24067509	23957770	0.867257	T/C
seq-rs2629	5	25119062	24995242	0.620309	T/G
seq-rs2630	5	25680944	25557130	0.790287	T/C
seq-rs2631	5	26321451	26197569	0.828918	C/T
seq-rs2633	5	26597949	26474067	0.768212	T/C
seq-rs2635	5	27150430	27026544	0.652318	A/G
seq-rs2636	5	27297753	27154867	0.505519	A/G
seq-rs2638	5	27312765	27169879	0.714128	C/A
seq-rs2639	5	27458570	27314345	0.554084	G/A
seq-rs2642	5	27608528	27464303	0.854305	C/A
seq-rs2643	5	27624595	27480370	0.800221	T/G
seq-rs2644	5	27698498	27554273	0.616998	A/G
seq-rs2646	5	27829654	27685429	0.537528	C/A
seq-rs2647	5	27910163	27765938	0.575055	G/A
seq-rs2648	5	27928032	27783807	0.603753	A/G
seq-rs2650	5	28066296	27922071	0.590508	G/A
seq-rs2653	5	28181313	28037088	0.703091	A/G
seq-rs2656	5	28210465	28066240	0.631347	A/C
seq-rs2659	5	28664435	28520210	0.735099	A/G
seq-rs2661	5	28764882	28620657	0.562914	T/C
seq-rs2662	5	28787316	28643091	0.560706	A/G
seq-rs2663	5	28823305	28679080	0.539735	G/A
seq-rs2664	5	28921548	28777323	0.616998	G/A
seq-rs2665	5	28929678	28785453	0.616998	A/G
seq-rs2666	5	28944086	28799861	0.645695	C/T
seq-rs2667	5	29038832	28894607	0.524283	A/G
seq-rs2668	5	29046652	28902427	0.524283	C/T
seq-rs2670	5	29175635	29031410	0.569536	G/A
seq-rs2675	5	29507916	29363691	0.677704	T/C
seq-rs2677	5	29579251	29435026	0.697572	C/T
seq-rs2678	5	29590020	29445795	0.871965	T/G
seq-rs2679	5	29594666	29450441	0.692053	C/T
seq-rs2681	5	29671178	29526953	0.833333	A/G
seq-rs2682	6	197428	197428	0.756071	C/T
seq-rs2683	6	276836	276836	0.558499	A/C
seq-rs2684	6	348514	348514	0.65011	A/G
seq-rs2685	6	390898	390898	0.684327	C/T
seq-rs2686	6	534144	534144	0.558499	G/A
seq-rs2689	6	651856	651856	0.592715	T/C
seq-rs2690	6	685906	685906	0.547461	C/T
seq-rs2691	6	710531	710531	0.644592	A/G
seq-rs2692	6	810832	810832	0.720751	G/T
seq-rs2693	6	871753	871753	0.69426	C/T
seq-rs2694	6	917118	917118	0.51766	G/A
seq-rs2695	6	918694	918694	0.504415	C/T
seq-rs2696	6	920436	920436	0.841814	T/G
seq-rs2701	6	1389722	1389722	0.524283	C/T
seq-rs2703	6	1533302	1533302	0.802428	A/G
seq-rs2704	6	1535162	1535162	0.662252	C/T
seq-rs2705	6	1575385	1575385	0.626984	T/C
seq-rs2707	6	1584016	1584016	0.601545	A/C
seq-rs2708	6	1586006	1586006	0.643488	G/A
seq-rs2709	6	1587323	1587323	0.707506	T/C
seq-rs2710	6	1600202	1600202	0.835541	C/T
seq-rs2712	6	1610021	1610021	0.848786	A/G
seq-rs2713	6	1612566	1612566	0.549669	A/G
seq-rs2714	6	1638289	1638289	0.547461	A/G
seq-rs2715	6	1647961	1647961	0.863135	C/T
seq-rs2716	6	1658270	1658270	0.769316	A/G
seq-rs2717	6	1671705	1671705	0.863135	C/A
seq-rs2718	6	1722288	1722288	0.788079	G/A
seq-rs2719	6	1735460	1735460	0.860927	T/C
seq-rs2720	6	1739473	1739473	0.822296	T/C
seq-rs2721	6	1770929	1770929	0.816777	T/C
seq-rs2722	6	1781432	1781432	0.827815	A/G
seq-rs2723	6	1792204	1792204	0.576159	A/G
seq-rs2724	6	1825636	1825636	0.881898	C/A
seq-rs2727	6	1995480	1995480	0.609272	A/G
seq-rs2728	6	2099853	2099853	0.84989	C/T
seq-rs2729	6	2122412	2122412	0.9117	C/T
seq-rs2730	6	2129120	2129120	0.61479	A/G
seq-rs2731	6	2139484	2139484	0.839956	C/A
seq-rs2732	6	2834338	2834338	0.672185	A/G
seq-rs2733	6	2886982	2886982	0.511038	A/G
seq-rs2734	6	2907889	2907889	0.675497	T/C
seq-rs2735	6	2923431	2923431	0.514349	A/G
seq-rs2738	6	2995447	2995447	0.932671	G/A
seq-rs2739	6	3008873	3008873	0.682119	G/A
seq-rs2740	6	3066751	3066751	0.560706	A/G
seq-rs2741	6	3080670	3080670	0.679912	A/C
seq-rs2749	6	3151640	3151640	0.767108	G/T
seq-rs2750	6	3188215	3188215	0.669978	G/A
seq-rs2751	6	3283626	3283626	0.753863	T/C
seq-rs2752	6	3285353	3285353	0.5883	T/C
seq-rs2753	6	3325151	3325151	0.5883	C/T
seq-rs2755	6	3359960	3359960	0.664459	T/G
seq-rs2756	6	3374227	3374227	0.664459	T/G
seq-rs2757	6	3377594	3377594	0.930464	A/G
seq-rs2758	6	3404974	3404974	0.930464	G/T
seq-rs2759	6	3413164	3413164	0.930464	C/T
seq-rs2760	6	3447410	3447410	0.683223	A/G
seq-rs2761	6	3482523	3482523	0.712222	G/A
seq-rs2763	6	3631956	3631956	0.668874	T/C
seq-rs2764	6	3638340	3638340	0.935982	G/A
seq-rs2765	6	3684016	3684016	0.751656	G/A
seq-rs2767	6	3810346	3810346	0.753863	C/A
seq-rs2768	6	3911505	3911505	0.802428	G/A
seq-rs2769	6	3950548	3950548	0.93819	G/A
seq-rs2771	6	4138976	4138976	0.892936	C/A
seq-rs2774	6	4371403	4371403	0.522075	A/G
seq-rs2775	6	4441594	4441594	0.506623	G/A
seq-rs2776	6	4629604	4629604	0.862031	A/G
seq-rs2777	6	4680220	4680220	0.715232	C/A
seq-rs2780	6	4736716	4736716	0.855408	C/T
seq-rs2781	6	4842273	4842273	0.540839	G/T
seq-rs2783	6	4929620	4929620	0.864238	G/T
seq-rs2784	6	4933515	4933515	0.533113	T/C
seq-rs2785	6	4967201	4967201	0.636865	A/G
seq-rs2786	6	4984365	4984365	0.636865	A/C
seq-rs2788	6	5295566	5295566	0.800221	G/T
seq-rs2790	6	5335519	5335519	0.800221	A/G
seq-rs2791	6	5367892	5367892	0.613687	C/T
seq-rs2792	6	5401649	5401649	0.611479	C/T
seq-rs2793	6	5409862	5409862	0.629139	A/G
seq-rs2794	6	5459239	5459239	0.772627	G/A
seq-rs2796	6	5655635	5655635	0.724062	T/G
seq-rs2797	6	5678839	5678839	0.808628	G/A
seq-rs2798	6	5717579	5717579	0.529801	A/G
seq-rs2799	6	5719802	5719802	0.728477	A/G
seq-rs2801	6	5851367	5851367	0.804636	C/T
seq-rs2802	6	5868950	5868950	0.565121	T/C
seq-rs2803	6	6032627	6032627	0.572848	G/A
seq-rs2805	6	6088863	6088863	0.572848	G/T
seq-rs2806	6	6107604	6107604	0.57064	C/A
seq-rs2807	6	6209843	6209843	0.529801	T/C
seq-rs2808	6	6251596	6251596	0.732892	T/C
seq-rs2809	6	6252106	6252106	0.528698	T/C
seq-rs2810	6	6314304	6314304	0.537528	A/C
seq-rs2811	6	6370951	6370951	0.729581	T/C
seq-rs2812	6	6394775	6394775	0.740618	T/C
seq-rs2813	6	6408421	6408421	0.602649	A/G
seq-rs2814	6	6422749	6422749	0.850993	C/T
seq-rs2815	6	6441111	6441111	0.842163	C/A
seq-rs2816	6	6547767	6547767	0.554084	C/T
seq-rs2817	6	6672531	6672531	0.831126	C/A
seq-rs2818	6	6676229	6676229	0.711921	C/T
seq-rs2819	6	6709537	6709537	0.774834	C/T
seq-rs2820	6	6716746	6716746	0.613687	T/C
seq-rs2822	6	6734327	6734327	0.771523	A/G
seq-rs2824	6	6791300	6791300	0.520971	T/C
seq-rs2825	6	6799849	6799849	0.732892	G/A
seq-rs2826	6	6808555	6808555	0.732892	T/C
seq-rs2827	6	6887807	6887807	0.524283	G/T
seq-rs2828	6	6904702	6904702	0.530905	C/T
seq-rs2829	6	6918429	6918429	0.530905	C/T
seq-rs2830	6	6921809	6921809	0.789183	G/A
seq-rs2831	6	6928360	6928360	0.522075	A/G
seq-rs2832	6	6965168	6965168	0.554084	T/C
seq-rs2835	6	7014714	7014714	0.789183	G/T
seq-rs2836	6	7050045	7050045	0.65011	G/T
seq-rs2837	6	7097703	7097703	0.870861	G/A
seq-rs2838	6	7106729	7106729	0.816777	A/C
seq-rs2839	6	7166449	7166449	0.837748	G/A
seq-rs2841	6	7551518	7551518	0.583885	C/T
seq-rs2842	6	7567463	7567463	0.706402	T/C
seq-rs2844	6	7581834	7581834	0.706402	C/A
seq-rs2845	6	7602343	7602343	0.708609	G/A
seq-rs2846	6	7608201	7608201	0.708609	T/C
seq-rs2847	6	7627867	7627867	0.711921	G/A
seq-rs2848	6	7649851	7649851	0.698675	C/T
seq-rs2849	6	7656694	7656694	0.566225	A/G
seq-rs2850	6	7668260	7668260	0.57947	G/A
seq-rs2851	6	7668995	7668995	0.728477	T/C
seq-rs2852	6	7691077	7691077	0.683223	C/T
seq-rs2853	6	7702521	7702521	0.693157	A/G
seq-rs2854	6	7719199	7719199	0.875276	C/T
seq-rs2856	6	7842375	7842375	0.708609	A/G
seq-rs2857	6	7876572	7876572	0.736203	C/A
seq-rs2858	6	8062553	8062553	0.59713	A/C
seq-rs2860	6	8260182	8260182	0.732892	T/C
seq-rs2861	6	8306704	8306704	0.722958	T/C
seq-rs2863	6	8364175	8364175	0.739514	A/C
seq-rs2864	6	8447138	8447138	0.642659	G/T
seq-rs2866	6	8783983	8783983	0.708609	G/T
seq-rs2867	6	8831809	8831809	0.701987	T/C
seq-rs2869	6	8893606	8893606	0.92936	T/C
seq-rs2870	6	8987773	8987773	0.732892	T/C
seq-rs2871	6	9036069	9036069	0.732892	C/T
seq-rs2874	6	9271527	9271527	0.837748	A/C
seq-rs2875	6	9334940	9334940	0.817881	C/T
seq-rs2876	6	9338176	9338176	0.811258	A/G
seq-rs2878	6	9397026	9397026	0.807947	G/A
seq-rs2879	6	9587733	9587733	0.811258	G/A
seq-rs2880	6	9670250	9670250	0.781457	A/G
seq-rs2882	6	9846572	9846572	0.931567	G/A
seq-rs2883	6	9999798	9999798	0.747241	G/A
seq-rs2884	6	10011428	10011428	0.577263	T/C
seq-rs2885	6	10019086	10019086	0.740618	G/A
seq-rs2887	6	10082219	10082219	0.57064	A/G
seq-rs2888	6	10084130	10084130	0.709713	A/C
seq-rs2889	6	10105395	10105395	0.523179	A/G
seq-rs2890	6	10110173	10110173	0.621413	C/T
seq-rs2891	6	10131852	10131852	0.657837	C/A
seq-rs2892	6	10132417	10132417	0.657837	G/A
seq-rs2895	6	10197319	10197319	0.886313	C/A
seq-rs2896	6	10198431	10198431	0.615894	C/A
seq-rs2897	6	10355182	10355182	0.868653	A/G
seq-rs2898	6	10377020	10377020	0.945796	C/A
seq-rs2903	6	10782111	10713111	0.609513	A/G
seq-rs2905	6	10794750	10725750	0.603753	T/C
seq-rs2906	6	10806328	10737328	0.945916	G/A
seq-rs2907	6	10808800	10739800	0.863135	T/C
seq-rs2908	6	10872768	10803768	0.60596	T/G
seq-rs2909	6	10909055	10840055	0.701987	A/G
seq-rs2910	6	10953758	10884758	0.92936	G/A
seq-rs2911	6	10965140	10896140	0.812362	G/A
seq-rs2916	6	11106587	11037587	0.528761	C/T
seq-rs2917	6	11118433	11049433	0.548565	A/G
seq-rs2918	6	11163816	11094816	0.547461	G/A
seq-rs2919	6	11268472	11199472	0.565121	A/C
seq-rs2921	6	11362388	11293388	0.735099	C/T
seq-rs2922	6	11545920	11476920	0.56541	A/C
seq-rs2923	6	11555235	11486235	0.742826	G/A
seq-rs2924	6	11695269	11626269	0.631347	G/A
seq-rs2926	6	11797266	11728266	0.669978	C/A
seq-rs2927	6	11808405	11739405	0.519868	T/C
seq-rs2928	6	11912500	11843500	0.519868	G/A
seq-rs2929	6	12054105	11985105	0.65011	C/A
seq-rs2930	6	12060209	11991209	0.525442	C/A
seq-rs2932	6	13192171	13123171	0.915011	T/G
seq-rs2933	6	13232606	13163606	0.910596	C/T
seq-rs2934	6	13256493	13187493	0.811258	C/A
seq-rs2935	6	13282994	13213994	0.906181	G/A
seq-rs2937	6	13610787	13541787	0.524283	T/C
seq-rs2938	6	13654885	13585885	0.524283	A/G
seq-rs2939	6	13793365	13724365	0.524283	T/C
seq-rs2941	6	13974070	13905070	0.824115	C/T
seq-rs2942	6	13974695	13905695	0.738938	T/C
seq-rs2943	6	14080464	14011464	0.824503	C/A
seq-rs2944	6	14149537	14080537	0.739514	A/G
seq-rs2945	6	14258850	14189850	0.824503	C/T
seq-rs2946	6	14345867	14276867	0.824503	A/G
seq-rs2947	6	14371755	14302755	0.779582	A/G
seq-rs2948	6	14652588	14583588	0.528698	C/T
seq-rs2949	6	14956639	14887639	0.528698	T/C
seq-rs2950	6	15408179	15339179	0.528698	A/G
seq-rs2951	6	15451544	15382544	0.824503	C/A
seq-rs2952	6	16408608	15530608	0.813466	C/T
seq-rs2953	6	16477335	15599335	0.74115	G/A
seq-rs2954	6	16595034	15717034	0.824503	G/A
seq-rs2955	6	16660000	15782000	0.528698	C/T
[truncated: 1,950 more rows]
