# Supplementary material for: Genome-Wide Association Study of Seed Dormancy and the Genomic Consequences of Improvement Footprints in Rice (Oryza sativa L.)
Source: Front Plant Sci. 2018 Jan 5;8:2213. doi: 10.3389/fpls.2017.02213 (PMC5760558; doi:10.3389/fpls.2017.02213)
Supplement: Supplementary file 3 [file Table3.XLSX]

## Sheet: 453 indica
Table S3. Phenotypic data and BLUP method for germination in two environments
		2014-LS					2014-HZ
Accession ID	Subspecies	Germination(%)	SE	Germination after break seed dormancy (%)	SE		Germination(%)	SE	Germination after break seed dormancy (%)	SE		Germination by BLUP method (%)
CH001	indica	30.996	9.063	97.4134	1.48056		37.6973	5.61288	77.8656	2.56917		34.4273
CH002	indica	14.1319	3.25154	98.006	1.00002		20.1943	2.93708	95.9983	2.4441		20.1251
CH003	indica	25.9164	11.1623	96.5633	2.01468		36.0152	3.0744	97.1302	1.57627		31.6134
CH004	indica	25.2868	12.1097	97.062	1.81388		27.5474	1.87789	81.5249	4.13792		27.8274
CH005	indica	40.8953	11.438	96.1938	0.729015		32.698	3.86799	64.4558	10.8003		36.4665
CH006	indica	9.10428	2.55287	100	0		1.67952	0.538442	83.8234	4.56643		10.3277
CH007	indica	84.2134	0.547357	NA	NA		81.0588	3.82687	100	0		74.6197
CH008	indica	37.3848	3.83709	NA	NA		24.0525	8.36679	90.6862	1.93572		31.4077
CH009	indica	2.8779	0.986062	96.0687	2.09314		3.56238	0.997312	98.8304	1.16959		8.52007
CH010	indica	24.9671	8.59282	100	0		17.3612	4.39347	100	0		23.4552
CH011	indica	36.4228	4.41135	98.2456	1.75439		12.4941	4.76963	98.4127	1.5873		26.1972
CH012	indica	0.505051	0.505051	NA	NA		NA	NA	83.4867	1.32367		11.4479
CH013	indica	0	0	98.1982	1.8018		4.55421	2.05743	94.0152	2.13797		7.73516
CH014	indica	63.8659	14.7283	95.7576	2.12841		20.0622	5.14386	76.6781	0.832113		40.7675
CH016	indica	45.7127	8.57435	100	0		20.0067	1.78916	98.1996	1.23564		33.1897
CH017	indica	NA	NA	NA	NA		NA	NA	94.5505	1.28548		NA
CH018	indica	69.3813	4.11801	98.4294	0.786758		55.0024	2.35595	93.4879	1.64435		57.6035
CH019	indica	78.9999	2.37288	100	0		32.4052	6.26113	100	0		52.2023
CH020	indica	34.4744	8.76353	98.2456	1.75439		56.0264	10.7482	98.2266	0.889292		43.5027
CH026	indica	NA	NA	NA	NA		0	0	85.9269	8.15622		8.91722
CH027	indica	37.8525	9.76507	99.1228	0.877193		0.980392	0.980392	95.1582	0.714672		22.0006
CH028	indica	6.40019	3.33653	97.0209	2.04539		59.0037	6.6732	100	0		33.0584
CH029	indica	30.9047	3.34743	97.6241	1.4487		30.017	7.47281	94.4952	1.16826		31.1931
CH030	indica	0.184162	0.184162	99.187	0.813008		14.4444	7.60655	96.923	1.543		11.9277
CH031	indica	9.59064	2.50799	98.1982	1.8018		28.8234	0.686509	100	0		21.8263
CH032	indica	30.9492	7.37756	98.3796	0.834618		23.0117	3.21203	74.3073	3.40587		28.2963
CH033	indica	56.5556	3.68937	96.7402	1.6357		29.916	4.39469	91.1399	5.56284		41.826
CH034	indica	3.83456	0.0680818	90.6493	5.03041		0.95977	0.481148	95.0275	1.28004		7.83509
CH035	indica	2.33009	0.959628	99.359	0.641026		8.98871	3.0784	100	0		10.5503
CH036	indica	NA	NA	95.4685	2.27452		0	0	98.4848	1.51515		8.91722
CH038	indica	NA	NA	96.8661	1.64282		0	0	NA	NA		8.91722
CH039	indica	68.7884	3.21733	98.1982	0.900901		85.8818	1.64209	NA	NA		70.2075
CH040	indica	20.966	3.49584	95.8071	0.854487		10.5159	2.54199	99.3464	0.653595		18.9414
CH041	indica	NA	NA	NA	NA		0	0	NA	NA		8.91722
CH042	indica	7.61644	2.17215	100	0		24.1801	1.05532	95.968	0.282358		19.0724
CH043	indica	NA	NA	NA	NA		34.6793	6.58831	100	0		33.6366
CH044	indica	NA	NA	NA	NA		3.1648	1.75099	97.037	1.95982		11.1731
CH045	indica	NA	NA	NA	NA		2.31246	0.516233	100	0		10.5655
CH046	indica	NA	NA	NA	NA		0	0	100	0		8.91722
CH047	indica	NA	NA	NA	NA		1.01712	0.165601	88.5247	4.5355		9.64223
CH048	indica	NA	NA	98.4127	1.5873		0.486181	0.245396	48.3823	6.74971		9.26377
CH049	indica	1.05487	0.260604	100	0		0.666667	0.666667	98.9974	0.501324		6.55632
CH050	indica	1.97115	0.470601	97.8495	2.15054		NA	NA	NA	NA		12.4929
CH051	indica	NA	NA	NA	NA		0.734661	0.44939	100	0		9.44089
CH052	indica	0.654442	0.32905	97.1163	1.45406		3.19826	1.28597	98.5714	1.42857		7.44322
CH054	indica	5.94614	2.1602	96.6014	0.800957		5.85017	3.11021	96.5468	1.83383		10.749
CH055	indica	4.51281	1.72092	100	0		NA	NA	96.3688	1.56542		14.3046
CH056	indica	NA	NA	NA	NA		24.2613	5.53006	100	0		26.2107
CH057	indica	1.1981	0.22486	83.2775	2.11907		2.67694	0.365293	83.4841	6.11595		7.45252
CH058	indica	0.529634	0.265217	96.6498	2.11887		2.59652	0.608622	82.4489	5.32787		7.14086
CH059	indica	0.656313	0.145971	98.6667	1.33333		3.5738	0.373887	81.8554	1.79226		7.60029
CH060	indica	NA	NA	NA	NA		2.25057	1.02118	74.5489	12.3108		10.5214
CH061	indica	0.631101	0.332822	97.1751	2.82486		0.25641	0.25641	100	0		6.20923
CH062	indica	2.05535	0.509043	97.7553	1.13905		12.6786	0.0902643	81.5624	2.00867		11.9716
CH063	indica	0	0	99.1667	0.833333		2.41636	1.18656	96.1049	2.18956		6.84548
CH064	indica	NA	NA	NA	NA		0	0	82.5397	17.4603		8.91722
CH065	indica	NA	NA	NA	NA		42.2025	7.64491	98.9247	1.07527		38.9991
CH066	indica	11.1584	4.75246	97.6176	1.29296		3.71654	2.32673	98.3051	1.69492		12.0302
CH072	indica	3.3149	0.592647	84.9266	8.85686		0	0	97.7377	0.0883704		7.21941
CH073	indica	0.483092	0.483092	77.9454	2.0822		NA	NA	NA	NA		11.4322
CH074	indica	1.23457	1.23457	97.4425	1.49342		1.45675	0.830913	99.6124	0.387597		6.9599
CH075	indica	0.2331	0.2331	100	0		0.326797	0.326797	96.9833	1.64462		6.07289
CH076	indica	3.57607	0.506556	88.2382	3.19968		1.32013	1.32013	98.6046	0.801902		7.87749
CH077	indica	3.01541	1.20678	98.5185	1.48148		0	0	99.005	0.995025		7.09478
CH078	indica	NA	NA	NA	NA		2.54781	0.668795	93.1936	0.397253		10.7333
CH079	indica	0	0	95.0606	1.48855		0	0	99.1869	0.410332		5.83988
CH080	indica	4.56455	0.439873	91.353	1.06403		0.566217	0.289293	98.0092	0.380282		7.9751
CH081	indica	NA	NA	NA	NA		2.4937	0.36304	93.8311	1.96226		10.6947
CH082	indica	0.708061	0.401169	94.1146	1.04231		0.331675	0.331675	81.7427	2.15494		6.27258
CH083	indica	13.2103	1.95627	96.652	1.79051		17.2324	2.72204	97.4547	1.11446		18.5089
CH084	indica	2.81675	0.541005	93.9261	1.78812		0.192678	0.192678	66.7113	1.8338		7.09229
CH085	indica	NA	NA	NA	NA		1.87801	1.49305	96.338	0.0792351		10.2559
CH086	indica	NA	NA	98.6928	1.30719		0.336356	0.173449	98.8398	0.580697		9.15698
CH089	indica	0.271003	0.271003	99.4048	0.595238		0.769231	0.769231	98.2246	0.894752		6.27278
CH090	indica	0	0	91.8589	3.10799		0.3367	0.3367	83.1307	4.64264		5.98
CH092	indica	NA	NA	NA	NA		0	0	83.8329	3.5287		8.91722
CH093	indica	0	0	99.2754	0.724638		5.39009	1.32942	98.7179	1.28205		8.08302
CH096	indica	NA	NA	NA	NA		2.71361	0.797904	97.0098	0.846195		10.8515
CH097	indica	0	0	96.1905	1.90476		0.533333	0.266667	99.3464	0.653595		6.06183
CH098	indica	NA	NA	NA	NA		0	0	99.005	0.995025		8.91722
CH099	indica	9.72488	1.62267	97.5962	1.48903		8.40844	4.64782	98.9247	1.07527		13.3863
CH101	indica	0	0	93.3925	1.29089		0	0	83.6403	5.28941		5.83988
CH105	indica	67.444	4.37623	100	0		32.5136	0.553704	98.2001	0.949801		47.4383
CH106	indica	8.51426	3.4372	99.1453	0.854701		2.95713	0.707305	98.2456	1.75439		10.6138
CH108	indica	0.773181	0.406274	96.984	0.570474		0.472813	0.472813	82.7355	3.5592		6.35841
CH109	indica	NA	NA	NA	NA		14.7942	1.63532	97.7591	1.38176		19.4625
CH111	indica	29.8047	3.1479	94.6918	1.41198		11.3451	1.50046	98.2456	1.0129		22.9648
CH113	indica	NA	NA	NA	NA		6.40127	1.94733	99.3464	0.653595		13.4801
CH114	indica	0.519003	0.259649	97.4747	1.33624		2.51437	1.34107	96.203	1.57012		7.10225
CH116	indica	1.68643	1.18041	98.8757	0.56508		0.225225	0.225225	69.1019	4.28213		6.63544
CH117	indica	34.2091	1.40156	98.0787	1.05478		50.8861	7.41586	97.756	0.377309		41.2532
CH119	indica	4.81747	2.65852	99.0741	0.925926		2.5609	0.0986841	93.6158	1.96217		8.91046
CH121	indica	3.57143	2.47817	96.891	1.61243		23.5163	4.04459	88.0033	2.54812		17.1127
CH122	indica	NA	NA	NA	NA		34.0892	3.71183	98.9247	1.07527		33.216
CH123	indica	27.9833	2.47849	86.4279	2.07085		64.287	1.70652	99.5495	0.45045		44.2392
CH124	indica	15.3642	6.12687	100	0		8.46561	2.60552	98.6201	0.13003		15.7569
CH125	indica	83.6132	3.87817	96.2745	1.14891		23.0516	2.60045	81.682	1.41569		50.2296
CH126	indica	NA	NA	100	0		7.57444	0.856706	95.8001	2.64697		14.3163
CH127	indica	19.8592	0.854242	100	0		9.27293	2.76386	97.1477	1.47249		17.9635
CH128	indica	3.03663	1.52391	100	0		3.46009	1.21368	98.4466	0.293268		8.54356
CH129	indica	2.44254	1.03169	96.3463	1.86407		0.901396	0.171762	100	0		7.2315
CH130	indica	17.8808	3.69815	99.5556	0.444444		23.3329	4.74707	97.6047	1.19771		22.9914
CH131	indica	3.88333	0.814397	96.3523	1.23516		1.71887	0.649173	88.5479	2.49686		8.17129
CH132	indica	41.3742	1.11482	95.8794	2.25022		13.7653	6.1974	94.1167	1.7153		28.7867
CH133	indica	13.856	1.15242	99.4253	0.574713		49.4359	13.6334	100	0		32.1795
CH134	indica	7.83589	2.58107	97.7165	1.55871		26.1858	1.50245	94.5072	1.52855		19.9984
CH135	indica	13.9025	0.76889	100	0		5.72106	1.86975	97.2217	1.38956		14.0064
CH136	indica	0.810998	0.473317	92.963	4.98282		1.5075	0.580114	94.9229	3.61543		6.80475
CH137	indica	38.7359	4.62609	87.0108	2.83746		62.7977	5.8264	100	0		48.0942
CH138	indica	0.52058	0.261617	96.0205	2.00404		11.6926	4.08486	98.6218	0.691857		10.9225
CH139	indica	50.0094	9.94616	94.267	2.88051		83.3596	9.86217	98.9247	1.07527		61.3428
CH140	indica	13.7134	3.5126	92.1165	0.299099		36.9669	3.1125	93.2991	1.26985		26.931
CH141	indica	0.803213	0.803213	98.7179	1.28205		17.2229	7.21263	94.0605	0.353859		13.3417
CH142	indica	14.7952	2.21844	99.2063	0.793651		81.691	8.92058	95.1501	0.405675		45.9937
CH143	indica	18.4332	7.09714	100	0		33.0237	5.5478	98.9841	0.51232		27.2542
CH144	indica	8.53261	2.12328	97.4603	1.38378		35.3204	9.26617	98.3607	0		24.0898
CH145	indica	20.478	7.96681	96.149	1.21927		10.3159	0.367675	90.8072	0.564444		18.6551
CH146	indica	1.71648	1.189	NA	NA		33.0811	6.34422	95.0094	1.79228		20.3212
CH147	indica	7.16347	3.58194	99.187	0.813008		8.87051	1.29	91.989	2.67013		12.5126
CH148	indica	4.78881	0.792394	99.4253	0.574713		55.8038	10.0339	98.2901	1.04794		31.0561
CH149	indica	32.8347	4.36557	96.5978	1.72104		6.6049	1.98667	82.7694	3.07358		22.2531
CH150	indica	31.4379	9.02837	97.5	2.5		54.6296	2.34928	98.1117	0.971073		41.6578
CH152	indica	24.1636	5.75174	89.506	3.13423		31.3114	1.2064	97.9088	0.571205		28.9264
CH153	indica	11.1837	0.37353	92.2472	0.597856		10.6608	2.95577	98.8189	0.679252		14.9307
CH154	indica	61.9549	5.39251	100	0		95.3758	0.729923	95.291	0.873488		71.3148
CH155	indica	1.38502	0.987436	97.7434	1.43407		0.438596	0.438596	83.3252	2.97084		6.5988
CH156	indica	59.5666	5.0736	99.359	0.641026		71.3436	10.7342	96.3913	0.729746		60.3196
CH157	indica	17.5705	1.81885	100	0		17.1334	2.69723	93.2833	3.10063		20.2823
CH158	indica	23.4243	7.11905	NA	NA		9.55488	2.77509	95.8466	0.613683		19.5645
CH159	indica	2.98701	2.14319	95.4193	2.62456		7.39594	2.39109	99.1074	0.457768		10.1609
CH160	indica	NA	NA	NA	NA		NA	NA	100	0		NA
CH162	indica	4.89071	0.823369	98.1982	1.8018		5.52175	0.466087	97.5397	1.44392		10.1731
CH163	indica	NA	NA	93.0226	0.978236		6.33091	0.668971	96.63	0.252728		13.4299
CH164	indica	15.4572	3.87966	98.2681	0.866166		5.00991	1.1781	96.2622	0.512033		14.3575
CH165	indica	0.427083	0.228455	100	0		0	0	97.9297	1.03748		6.01761
CH166	indica	10.9782	3.19384	99.2248	0.775194		2.85736	0.675965	100	0		11.5977
CH167	indica	53.7517	3.14277	97.1608	1.63403		10.4011	1.9465	77.8664	9.02604		32.5378
CH168	indica	87.3986	6.59572	NA	NA		85.2849	2.20839	99.1319	0.435825		77.704
CH169	indica	62.4912	3.33355	100	0		79.4284	2.49211	86.2551	2.53885		64.9013
CH170	indica	0.228311	0.228311	94.4709	1.76615		2.95734	1.48086	94.7778	2.68808		7.16562
CH171	indica	NA	NA	NA	NA		20.399	2.81123	88.7128	1.88059		23.4576
CH172	indica	15.2528	2.46855	98.5816	1.41844		4.11477	0.850241	99.2461	0.3774		13.8999
CH173	indica	63.6435	7.82344	95.5108	3.13571		30.7301	5.62812	89.93	6.40764		45.1145
CH174	indica	2.64541	0.317565	97.2262	1.70632		5.61808	1.25966	92.4912	1.56163		9.27882
CH175	indica	7.01257	0.482849	NA	NA		4.51188	0.521835	98.6873	0.683419		10.6359
CH176	indica	6.51708	2.60835	97.5591	0.399062		5.09267	1.83308	97.9765	1.18675		10.6714
CH177	indica	64.9881	8.87505	100	0		65.1942	8.41904	96.4047	1.83422		60.0167
CH179	indica	6.75045	2.7414	99.359	0.641026		52.1299	1.93026	77.7352	3.35676		30.3436
CH180	indica	38.2584	3.84163	98.5507	1.44928		35.9167	4.03327	95.671	3.21291		36.7087
CH181	indica	16.3782	1.66978	98.8701	1.12994		8.1082	2.64445	90.9403	2.45007		16.0302
CH182	indica	0.596296	0.412776	100	0		1.56737	0.564652	97.6912	0.900379		6.74031
CH183	indica	2.74529	0.682163	98.5661	0.717053		3.45065	0.0643112	98.1915	1.21164		8.41839
CH184	indica	32.6322	6.28116	97.0702	0.512514		10.2063	1.96153	99.0676	0.471032		23.6676
CH185	indica	12.2019	0.50079	98.3607	1.63934		7.67396	1.60624	97.0379	1.63932		14.1114
CH186	indica	0.45045	0.45045	98.5068	0.0219587		0.258398	0.258398	99.2369	0.382478		6.13487
CH187	indica	1.00244	0.234375	93.4781	0.3784		1.00533	0.310545	99.0976	0.452303		6.67543
CH188	indica	0.26455	0.26455	99.5098	0.490196		1.21499	0.315816	96.652	0.369574		6.4556
CH189	indica	10.2639	3.4867	97.904	1.4654		1.7392	0.697534	96.9587	0.324785		10.8351
CH190	indica	6.25476	1.34984	98.9744	1.02564		12.7277	3.99191	96.7602	1.87453		13.7396
CH191	indica	10.5346	2.11374	100	0		11.8559	3.72871	98.6097	0.741353		15.1579
CH192	indica	0.75188	0.75188	97.134	0.519834		1.9829	0.701532	98.7269	0.810185		6.97799
CH193	indica	7.68819	1.49852	100	0		1.33077	0.508206	94.5148	3.29546		9.59322
CH194	indica	7.95022	1.51559	94.2424	2.2626		9.37956	1.94016	97.5823	0.971086		13.0519
CH195	indica	50.3844	5.68521	100	0		4.68955	1.45264	97.4688	0.939849		28.7595
CH196	indica	0.239808	0.239808	95.9596	2.0202		NA	NA	95.9628	1.888		11.2588
CH197	indica	0	0	100	0		NA	NA	67.6484	14.5102		11.0879
CH198	indica	1.87759	0.709594	98.5185	1.48148		NA	NA	NA	NA		12.4262
CH199	indica	13.6282	4.19261	100	0		1.87138	1.4865	99.435	0.564972		12.2902
CH200	indica	40.0828	4.78195	98.3933	0.803504		36.3834	1.95638	86.918	2.08633		37.6621
CH201	indica	4.03422	1.34153	100	0		4.89916	2.49347	97.7078	1.17002		9.5576
CH202	indica	16.6346	3.21382	100	0		8.34609	3.05029	99.0459	0.478379		16.2359
CH203	indica	23.4018	3.49189	100	0		3.62554	2.78088	100	0		17.0876
CH204	indica	58.6855	2.88445	95.6106	1.1829		49.939	14.311	99.4536	0.546448		51.0451
CH205	indica	17.1005	3.94914	99.3464	0.653595		75.2802	3.92317	98.1132	1.88679		44.2851
CH206	indica	21.5126	5.44167	99.2908	0.70922		65.7571	5.58639	99.3464	0.653595		42.1581
CH207	indica	31.2986	2.11438	99.2248	0.775194		38.2328	10.9525	99.4536	0.546448		34.7761
CH208	indica	91.1419	1.51573	100	0		66.8949	5.50351	100	0		71.6086
CH209	indica	39.655	7.21515	100	0		68.9026	2.97966	98.6367	0.752584		51.0173
CH210	indica	87.9371	2.20923	100	0		64.5132	12.7692	100	0		69.2837
CH211	indica	83.8347	7.14027	100	0		66.1766	4.85543	99.5025	0.497512		68.2687
CH212	indica	11.022	3.95314	99.3711	0.628931		54.5416	8.23221	96.2558	1.01605		33.1249
CH213	indica	22.5045	5.29927	98.8069	0.61392		77.1588	7.50623	99.2754	0.724638		47.3158
CH214	indica	91.5816	1.43193	98.5507	1.44928		45.0289	13.7669	98.3783	0.931252		62.6918
CH215	indica	33.976	5.21608	89.0123	5.85737		83.44	4.24344	99.359	0.641026		54.7038
CH217	indica	93.892	1.52549	94.0045	1.5309		82.1862	4.96724	97.1146	1.50739		79.1167
CH218	indica	54.1539	9.97436	97.8261	2.17391		74.9994	0.47156	98.6928	0.653595		59.5884
CH220	indica	18.2199	9.81836	99.2424	0.757576		81.3848	4.90151	95.1669	0.931566		47.2914
CH221	indica	72.0185	5.24175	99.2754	0.724638		89.5007	4.06151	NA	NA		73.0578
CH222	indica	96.7243	0.556725	92.7764	3.2114		95.9809	0.776643	97.4465	1.38543		86.0362
CH223	indica	25.1078	4.86373	97.9592	2.04082		74.825	5.71522	99.3464	0.653595		47.428
CH224	indica	38.1144	4.62297	100	0		74.472	6.3482	97.9988	1.00892		52.6939
CH225	indica	NA	NA	NA	NA		13.6328	2.58039	98.4205	0.824224		18.6347
CH226	indica	95.2527	0.968754	NA	NA		68.8068	7.26435	97.8289	0.700285		74.115
CH227	indica	1.72093	1.18794	97.619	2.38095		5.19099	1.2627	98.0358	0.995255		8.71635
CH228	indica	74.2829	3.92869	92.674	4.128		90.1575	4.77423	98.7875	0.606562		74.2735
CH229	indica	88.1389	3.9272	NA	NA		80.1287	14.0302	98.3607	0		75.8662
CH230	indica	3.07846	0.767574	92.2916	2.72443		26.6305	5.28225	90.1429	4.65317		18.2036
CH231	indica	55.0096	5.06014	99.5025	0.497512		48.595	5.41325	90.6565	5.25467		48.956
CH232	indica	60.0639	2.96735	98.7024	0.651067		55.4991	9.01223	96.4964	0.950965		53.9327
CH234	indica	70.0396	6.04436	100	0		22.1351	3.74387	97.619	1.57485		44.1994
CH235	indica	49.7957	7.23757	73.643	1.78367		95.5691	0.599969	99.4536	0.546448		66.335
CH239	indica	22.0563	0.801492	98.8304	1.16959		16.7052	2.45474	98.0644	1.11036		21.9709
CH240	indica	18.6073	1.36414	94.4623	1.81108		10.9294	5.08487	100	0		18.1319
CH241	indica	68.602	2.54829	98.2941	0.903878		27.6169	6.3965	98.7179	1.28205		45.8824
CH242	indica	56.5831	5.94563	94.4172	0.782864		76.0694	6.30027	99.3464	0.653595		61.0447
CH243	indica	81.7376	1.27347	100	0		80.7518	11.2594	98.4615	1.53846		73.4616
CH244	indica	51.1461	4.24936	85.5663	3.57215		71.583	3.07181	98.5365	0.849074		56.9149
CH245	indica	54.0455	3.99965	72.4108	3.73248		12.7565	4.37766	96.0317	2.0998		33.6403
CH246	indica	46.998	2.44374	91.8416	3.66826		5.90385	2.65251	98.7814	0.614098		27.8556
CH247	indica	33.8891	1.86658	98.5067	0.755437		41.8555	5.1802	97.5179	0.688313		37.3618
CH248	indica	1.7962	0.509244	99.2908	0.70922		0.341276	0.17084	100	0		6.72941
CH249	indica	24.4227	3.98196	93.1422	1.903		21.6261	6.51706	99.3711	0.628931		25.0036
CH250	indica	17.0572	1.45461	99.4253	0.574713		10.9599	5.58857	97.6273	1.65412		17.4995
CH251	indica	53.9855	9.08648	99.3464	0.653595		41.869	13.1927	97.4843	2.51572		45.7308
CH252	indica	12.9849	2.43219	100	0		71.0733	8.30772	98.6543	0.0158662		40.8216
CH253	indica	0	0	99.0476	0.952381		47.7386	5.65054	100	0		25.7068
CH254	indica	NA	NA	NA	NA		0.550964	0.550964	99.4949	0.505051		9.30995
CH255	indica	29.2313	1.90079	98.3933	0.803504		33.8297	2.12711	98.9247	1.07527		32.0834
CH256	indica	50.8997	1.06593	98.5043	0.770417		20.8549	6.06968	100	0		35.7013
CH257	indica	12.7461	0.446704	93.5807	1.35523		17.2178	3.04961	97.6852	2.31481		18.3097
CH258	indica	0	0	85.873	4.26213		NA	NA	99.435	0.564972		11.0879
CH259	indica	54.7356	7.79409	99.2593	0.740741		58.3973	7.13392	99.4536	0.546448		52.9213
CH260	indica	13.2508	1.68584	98.3236	0.978735		1.57307	0.499065	97.5845	2.41546		12.009
CH261	indica	83.5379	6.45705	97.7725	0.0778752		49.8219	3.80555	98.5294	1.47059		61.339
CH262	indica	46.83	8.47752	96.3298	0.585106		27.7828	9.35362	100	0		36.8908
CH265	indica	6.84072	3.79649	98.6905	0.724138		NA	NA	NA	NA		15.9639
CH266	indica	67.8513	5.65451	92.8878	4.28685		12.5464	5.68979	100	0		39.2983
CH267	indica	19.4867	1.82028	97.6427	1.19219		56.0544	4.60716	99.3464	0.653595		37.2771
CH268	indica	12.952	4.84945	99.2593	0.740741		NA	NA	99.4872	0.512821		20.3201
CH269	indica	18.9638	4.38115	98.867	0.608308		53.2675	7.22764	96.5855	2.02799		35.8997
CH270	indica	1.24486	0.0803524	89.1726	9.54194		31.9503	4.74862	100	0		19.6544
CH271	indica	NA	NA	NA	NA		5.80331	0.959465	90.4484	2.90272		13.0538
CH272	indica	3.82697	0.0836495	99.3333	0.666667		4.48816	0.95852	100	0		9.30031
CH273	indica	NA	NA	NA	NA		13.5136	3.45541	96.7508	2.47514		18.5497
CH274	indica	33.096	5.09163	98.55	0.725494		32.7078	4.42497	98.9247	1.07527		33.2248
CH275	indica	44.5562	4.70486	100	0		36.2624	8.30497	93.7454	2.31142		39.4734
CH276	indica	6.45161	1.86242	100	0		32.5675	10.8237	99.4048	0.595238		22.0781
CH277	indica	14.5671	5.09137	NA	NA		44.8663	8.08881	98.9247	1.07527		30.5737
CH278	indica	79.2361	7.39493	99.1453	0.854701		62.3186	2.47323	95.9448	3.26997		64.7494
CH279	indica	61.4417	2.96001	91.266	1.4862		61.0194	3.52656	99.3464	0.653595		56.8034
CH280	indica	73.8772	4.63174	93.935	3.52058		93.3497	3.84904	99.4536	0.546448		75.4331
CH281	indica	2.75519	0.539124	96.6319	0.756278		4.25951	1.07886	97.7477	2.25225		8.75912
CH283	indica	NA	NA	100	0		24.6193	4.51146	96.9634	1.52299		26.4658
CH286	indica	NA	NA	NA	NA		33.5776	0.437461	94.6769	1.051		32.8513
CH287	indica	1.46737	0.601749	95.7708	2.32074		0.595238	0.595238	91.2366	1.61996		6.69826
CH288	indica	22.4103	5.96882	99.3056	0.694444		11.1487	2.29813	96.7742	1.00486e-14		19.8058
CH289	indica	13.8445	5.00096	100	0		2.9709	1.67334	99.4949	0.505051		12.8378
CH290	indica	63.2152	6.78548	97.7778	2.22222		60.8805	9.57819	100	0		57.4836
CH291	indica	8.46612	2.68566	100	0		60.188	6.03924	98.9247	1.07527		34.411
CH292	indica	53.7922	5.62978	97.9938	1.20529		75.1166	6.51599	95.9782	2.3743		59.4867
CH293	indica	51.1379	1.61741	98.9247	1.07527		58.7533	6.76681	99.5169	0.483092		51.5723
CH294	indica	0	0	100	0		16.9138	2.33819	53.403	3.42849		12.8787
CH295	indica	30.5269	4.12761	NA	NA		39.1165	3.10231	98.7179	1.28205		34.8228
CH296	indica	80.9447	1.91244	94.5913	1.56801		82.3999	5.41864	98.7179	1.28205		73.8175
CH297	indica	50.4275	14.0111	98.73	0.635065		NA	NA	100	0		47.0326
CH299	indica	24.3026	3.91146	100	0		24.6931	10.3921	98.4127	1.5873		26.23
CH302	indica	4.7424	3.19653	99.2908	0.70922		11.0349	6.06053	95.1042	0.967872		12.4058
CH303	indica	26.3176	2.55382	97.1087	1.89223		18.9506	1.68024	95.2366	0.885396		24.6787
CH305	indica	4.2927	0.727266	95.2349	1.8238		13.7636	1.49774	96.8254	1.5873		13.3542
CH306	indica	37.2623	9.54652	100	0		18.7322	3.11466	96.2072	0.475907		29.1426
CH307	indica	0	0	99.2063	0.793651		26.6366	1.63525	92.2946	3.01003		16.925
CH309	indica	NA	NA	NA	NA		NA	NA	NA	NA		NA
CH313	indica	11.0159	2.5369	99.4792	0.520833		27.1622	5.98253	100	0		21.7281
CH314	indica	11.3321	2.07926	100	0		46.966	10.8746	99.005	0.995025		30.1013
CH315	indica	52.7973	2.96313	99.4253	0.574713		92.1789	4.09466	98.7024	0.651067		66.1733
CH316	indica	53.087	6.22833	97.777	0.0285276		63.3445	3.29392	100	0		54.2941
CH317	indica	35.0513	9.19548	99.2754	0.724638		72.1246	7.31514	98.8	0.607154		50.4423
CH318	indica	76.4068	3.86485	97.672	1.37566		79.3783	9.07473	98.73	0.635065		70.6715
CH319	indica	24.7913	5.66954	100	0		55.3259	1.72466	97.9798	2.0202		39.1815
CH320	indica	20.9255	5.02081	98.8506	1.14943		54.3553	4.71124	97.8663	1.39669		37.1688
CH322	indica	0	0	87.2685	3.81067		0.21097	0.21097	99.4536	0.546448		5.92768
CH324	indica	80.5386	7.47792	78.2398	0.483559		81.8555	8.50997	98.9071	0.546448		73.4219
CH325	indica	9.89035	0.551252	100	0		84.0701	9.57106	96.2108	2.6644		44.9425
CH326	indica	13.5181	2.73233	95.8303	0.598279		16.7701	5.15341	98.3142	0.962441		18.4446
CH327	indica	NA	NA	99.4624	0.537634		87.1201	2.35594	100	0		71.0164
CH328	indica	14.365	3.51436	96.3381	1.11787		31.1654	13.7174	87.2928	3.76927		24.7878
CH329	indica	0	0	93.2518	3.40157		1.05578	0.713647	98.7179	1.28205		6.27925
CH330	indica	89.0381	6.05004	97.4054	1.03232		83.465	6.10185	99.4536	0.546448		77.6289
CH331	indica	46.6299	3.89631	96.8298	0.606111		43.1291	9.06284	99.4048	0.595238		43.1941
CH332	indica	94.5766	1.87859	100	0		81.1146	4.71225	99.3464	0.653595		78.9557
CH333	indica	89.8389	5.25513	98.7179	1.28205		74.6993	8.98482	NA	NA		74.3142
CH334	indica	32.8845	9.21199	98.4546	0.852331		87.0526	5.48231	99.2754	0.724638		55.753
CH337	indica	76.9111	2.2389	98.4127	1.5873		60.166	2.02082	100	0		62.886
CH338	indica	51.7814	1.7847	100	0		6.54507	1.57943	99.4048	0.595238		30.1131
CH339	indica	11.1517	2.14196	97.2789	2.72109		NA	NA	NA	NA		19.0368
CH341	indica	15.3959	4.90208	98.7342	1.26582		NA	NA	99.3464	0.653595		22.0621
CH342	indica	14.3588	4.42848	99.3827	0.617284		NA	NA	98.0166	1.23685		21.3228
CH343	indica	NA	NA	100	0		12.7207	7.58945	98.1132	1.88679		17.9845
CH344	indica	72.1779	8.67702	96.3677	2.55917		79.8924	7.4022	100	0		69.1256
CH345	indica	55.7539	6.7423	96.2981	1.09661		73.5016	3.31778	96.5462	2.5688		59.631
CH346	indica	77.7532	4.21474	98.8304	1.16959		NA	NA	100	0		66.5104
CH347	indica	NA	NA	NA	NA		56.0084	9.13664	100	0		48.84
CH348	indica	NA	NA	NA	NA		41.3093	7.71652	98.1339	0.0510392		38.3625
CH349	indica	87.1696	5.15969	94.3273	1.36081		NA	NA	NA	NA		73.2224
CH350	indica	64.0543	4.35155	NA	NA		55.1734	7.04022	99.3464	0.653595		55.4578
CH351	indica	77.4918	1.19666	80.6796	4.01442		31.9106	14.2812	97.698	0.476226		51.3689
CH352	indica	NA	NA	NA	NA		97.351	0.586978	NA	NA		78.309
CH353	indica	20.2492	2.33509	98.5304	0.738139		61.2717	10.2077	100	0		39.7657
CH354	indica	97.676	1.17584	NA	NA		82.8255	4.67936	95.464	0.351714		80.9575
CH355	indica	71.273	8.33373	100	0		39.7814	8.53056	100	0		52.0563
CH356	indica	7.29688	0.684802	96.6284	1.92488		17.8323	12.8806	97.0526	0.476384		16.2977
CH357	indica	19.2719	3.41044	99.4949	0.505051		30.5485	9.06888	98.6661	0.667333		26.5732
CH358	indica	0	0	97.3876	0.442032		3.38135	0.503588	NA	NA		7.24706
CH359	indica	92.0612	1.1716	100	0		85.1293	5.80355	100	0		79.5796
CH360	indica	62.5668	3.88192	100	0		95.5981	1.02569	100	0		71.6619
CH361	indica	96.5453	1.32821	100	0		71.5319	4.83573	100	0		75.787
CH362	indica	60.0418	13.5153	90.7106	2.69819		63.0855	6.63271	98.9542	0.525931		57.0806
CH363	indica	NA	NA	NA	NA		3.11718	0.709021	96.406	0.757653		11.1392
CH364	indica	58.0665	3.19582	100	0		32.1913	1.62022	98.5951	0.703505		43.4016
CH365	indica	18.9153	4.16404	99.2908	0.70922		87.3977	6.62004	99.3464	0.653595		50.0832
CH366	indica	84.8707	3.43812	99.3333	0.666667		95.9816	1.17654	100	0		81.1035
CH367	indica	92.2254	1.90451	98.7843	0.610576		91.9822	3.23985	100	0		82.4998
CH368	indica	91.2647	2.22868	100	0		75.9634	3.63238	99.5169	0.483092		75.4337
CH369	indica	85.0634	3.06102	100	0		95.4259	0.533343	98.394	0.843649		80.9525
CH370	indica	NA	NA	95.6871	2.53329		71.2341	3.45267	98.4039	0.931362		59.6929
CH371	indica	8.12064	2.49879	99.3711	0.628931		18.3163	3.00096	99.359	0.641026		16.8419
CH372	indica	79.1947	2.0858	100	0		46.8613	12.3629	90.0407	7.52033		58.2994
CH373	indica	74.0582	2.16014	100	0		84.5719	7.25356	98.8701	1.12994		71.8555
CH374	indica	65.3501	8.80547	96.9819	0.614229		41.3891	2.27715	97.3286	0.554435		50.2605
CH375	indica	26.5715	4.37569	95.754	2.47468		53.1582	2.50181	99.435	0.564972		39.0203
CH376	indica	11.0694	3.21642	99.3827	0.617284		7.64394	1.51588	98.5219	0.861837		13.6276
CH377	indica	26.7198	6.15034	97.9337	1.29244		70.1069	2.34568	99.359	0.641026		46.1354
CH378	indica	NA	NA	97.6887	0.0654933		51.708	15.9272	98.5878	0.758354		45.7747
CH379	indica	74.765	2.24522	94.6651	2.41435		43.9801	13.9156	98.7879	1.21212		55.2569
CH380	indica	73.29	3.11593	95.0346	0.699712		52.3549	3.71388	99.3464	0.653595		58.1284
CH381	indica	NA	NA	93.6641	1.76835		37.5152	4.22805	99.3464	0.653595		35.6581
CH382	indica	2.26516	0.836406	95.2722	1.50995		0.546448	0.546448	98.1803	1.11509		7.00996
CH383	indica	7.90666	2.34248	95.9574	3.04139		33.9696	7.43779	NA	NA		23.2671
CH384	indica	80.9652	2.37631	100	0		79.3988	0.227909	98.9247	1.07527		72.5771
CH385	indica	23.7698	11.0636	97.6241	1.4487		36.7642	5.57403	100	0		31.0318
CH386	indica	34.1043	1.78077	97.3333	2.66667		17.3841	2.31093	91.5033	8.49673		27.2673
CH387	indica	1.63903	0.883501	96.7025	1.92483		28.8383	1.28595	NA	NA		18.5234
CH388	indica	45.5734	3.23801	100	0		28.7227	10.5726	98.7024	0.651067		36.759
CH389	indica	6.52174	6.52174	97.9798	2.0202		0.497512	0.497512	62.6398	6.26513		8.76102
CH390	indica	1.00449	0.274849	100	0		0.18315	0.18315	99.4949	0.505051		6.33413
CH391	indica	27.7541	6.76061	88.9397	0.770161		27.7272	1.59382	96.6112	1.64085		28.929
CH392	indica	19.0919	3.74862	92.5057	0.559479		77.9496	5.31724	100	0		46.2247
CH393	indica	34.5996	7.42115	98.7654	1.23457		61.2128	4.10852	88.5851	6.0448		45.7132
CH394	indica	23.1474	3.72972	94.1323	2.10061		33.8298	12.8975	100	0		29.5516
CH396	indica	42.9892	1.2416	94.8562	2.05567		76.157	5.17958	100	0		55.4238
CH397	indica	NA	NA	NA	NA		9.35176	1.31822	97.5235	1.30796		15.5832
CH398	indica	38.0058	6.77574	98.4127	1.5873		56.2984	11.3814	60.597	19.2458		45.0856
CH399	indica	29.5881	2.97853	94.3722	0.917872		64.1579	8.71373	98.4127	1.5873		44.8533
CH400	indica	71.4378	8.69631	99.1453	0.854701		57.9228	5.79932	98.6819	0.710949		59.6747
CH401	indica	1.43223	0.975907	100	0		10.1296	3.20442	74.2613	3.31563		10.6515
CH402	indica	0	0	89.5623	5.17599		10.5329	8.8244	32.3239	0.883212		10.2232
CH403	indica	0.512821	0.512821	99.3827	0.617284		0.850889	0.185589	NA	NA		6.4074
CH404	indica	41.9943	4.59284	100	0		35.1644	2.51292	81.7688	8.34092		37.9503
CH405	indica	56.9094	3.41021	100	0		39.8648	10.7728	100	0		46.1135
CH406	indica	0	0	97.4666	0.552519		8.98143	3.79954	100	0		9.5776
CH407	indica	94.3084	1.54842	100	0		40.9008	3.94052	99.4949	0.505051		62.1086
CH408	indica	29.6704	4.63998	98.8889	1.11111		56.3722	9.74381	100	0		41.6474
CH409	indica	63.8159	11.2285	98.4848	1.51515		48.4717	4.92171	100	0		52.5696
CH410	indica	12.0038	5.60547	100	0		27.3999	7.25838	98.5878	0.758354		22.2382
CH411	indica	1.53846	1.53846	97.8386	0.220438		28.9875	3.55429	100	0		18.5436
CH412	indica	4.16014	1.49724	98.6667	1.33333		2.44737	0.274567	87.0833	6.46841		8.58967
CH413	indica	50.7005	4.00964	88.6364	1.83702		34.3976	3.01733	95.9091	1.72036		41.2544
CH414	indica	5.66568	0.687517	93.9951	1.13867		8.73947	2.29701	95.303	2.62869		11.8347
CH415	indica	50.9182	3.43624	96.291	1.0287		86.0781	1.53282	99.4536	0.546448		62.8524
CH416	indica	40.6205	14.9116	82.09	6.23533		NA	NA	100	0		40.0422
CH417	indica	82.0249	3.80282	97.9049	1.12353		64.0662	5.56689	95.3216	4.67836		66.6373
CH419	indica	3.94771	2.26427	97.942	1.15615		43.1517	6.30362	98.9841	0.51232		25.4408
CH420	indica	57.2358	6.78695	82.9481	3.01586		91.3943	3.49443	100	0		67.6939
CH421	indica	33.0074	1.3087	93.329	2.66724		76.3879	6.0756	98.7179	1.28205		51.3659
CH422	indica	78.6055	3.89717	100	0		50.4644	2.95704	98.0644	1.11036		59.5537
CH423	indica	96.1728	0.964228	98.1685	1.032		90.6313	3.55777	97.0962	0.657085		83.5804
CH424	indica	88.6979	0.609686	98.1643	0.976993		77.651	4.96236	97.4843	1.66399		75.0678
CH425	indica	26.039	4.1523	100	0		75.684	11.4037	100	0		48.173
CH426	indica	62.9491	10.4768	96.5125	1.38707		42.1226	7.77104	91.2565	1.54212		49.5666
CH427	indica	71.2858	10.7256	91.9848	0.539385		89.0971	3.14418	97.6608	1.16959		72.5849
CH428	indica	51.8688	4.83469	96.9243	1.09427		78.5596	5.06026	85.6833	6.40853		60.1191
CH429	indica	0	0	99.4048	0.595238		2.18362	1.33811	90.9166	5.6626		6.74862
CH431	indica	82.8066	4.62206	94.4131	1.01212		95.4236	1.1992	99.4536	0.546448		80.0123
CH432	indica	63.4472	7.73664	92.5373	2.85531		55.8343	10.6966	96.2963	3.7037		55.4802
CH433	indica	58.7734	2.17353	89.8584	0.179626		73.5543	2.93956	100	0		60.9095
CH434	indica	54.3401	3.3035	100	0		67.909	4.07888	98.3871	0.93121		56.7152
CH435	indica	21.6395	6.49187	98.4496	1.55039		55.6276	11.6946	NA	NA		37.9954
CH436	indica	76.5532	4.99356	97.4349	1.28324		67.0375	7.77102	99.4048	0.595238		65.5967
CH437	indica	72.3944	7.60563	97.6292	1.25224		24.3037	9.07089	99.5169	0.483092		46.0818
CH438	indica	71.5981	6.41665	85.3686	4.31616		58.3342	5.64275	94.3677	1.84552		59.9126
CH439	indica	63.4675	2.31784	98.4496	1.55039		74.2631	3.62951	98.4485	0.933235		63.158
CH440	indica	65.5795	1.63049	100	0		69.656	6.45876	97.838	1.39197		62.1196
CH441	indica	38.2146	7.90392	95.6337	0.204065		82.0786	6.83096	100	0		55.9012
CH443	indica	45.8771	7.03508	97.5118	1.37882		96.9941	1.44203	100	0		65.2973
CH444	indica	72.6902	9.74095	98.7179	1.28205		94.0976	2.12188	100	0		75.2504
CH445	indica	43.101	9.52693	97.6085	1.21928		83.1518	4.4622	97.7273	2.27273		58.3813
CH446	indica	69.2092	5.2949	96.2019	1.31373		NA	NA	NA	NA		60.4202
CH447	indica	15.4842	1.44344	90.8437	0.664097		22.2178	4.699	97.5512	1.49946		21.53
CH451	indica	7.7997	0.972493	95.0919	0.629106		38.7225	6.86677	NA	NA		25.2006
CH452	indica	80.4609	3.58531	98.7024	0.651067		48.9418	1.85154	98.284	1.01362		59.6922
CH453	indica	30.0977	7.16883	98.4278	0.845727		10.5342	2.23269	95.2814	2.52251		22.7493
CH454	indica	60.986	6.40361	100	0		44.8818	8.40573	99.3711	0.628931		49.8979
CH455	indica	11.3585	1.23597	98.7869	0.615428		66.6418	6.26726	99.3464	0.653595		38.3005
CH456	indica	49.2071	5.84262	100	0		84.1731	7.18304	98.6928	0.653595		61.3475
CH457	indica	57.696	1.84836	99.0741	0.925926		47.1576	2.74664	99.187	0.813008		49.4758
CH458	indica	81.1334	0.658124	93.677	1.04244		82.1931	1.58473	NA	NA		73.8099
CH459	indica	98.1912	0.79061	97.7708	1.35801		66.2625	5.99089	NA	NA		74.279
CH460	indica	65.1376	11.3797	73.6768	3.53674		56.4527	7.45509	100	0		56.441
CH461	indica	83.6852	3.32411	80.9834	1.4761		94.5312	1.99202	100	0		80.0065
CH462	indica	70.8339	10.8587	77.5447	3.20391		78.426	7.0274	97.6881	1.37637		67.956
CH463	indica	44.0545	4.30085	87.9697	0.393939		72.0312	9.32018	99.3464	0.653595		54.1502
CH464	indica	61.0158	3.21747	86.0418	0.463474		53.5165	8.62364	NA	NA		53.5037
CH465	indica	96.6406	0.758039	92.0947	2.54995		90.7609	2.01307	98.4848	1.51515		83.829
CH466	indica	88.4448	1.55723	84.3847	1.35247		81.5378	4.69814	98.8304	1.16959		76.58
CH467	indica	84.2635	4.59618	94.052	1.67281		37.7622	3.03887	98.5334	0.746184		56.6222
CH468	indica	83.712	5.15716	85.6904	2.26767		71.0953	6.1752	98.7403	0.631172		70.2646
CH469	indica	60.5444	8.04341	83.5274	3.48872		79.9632	5.83006	99.187	0.813008		64.3136
CH470	indica	81.8907	0.752061	98.0646	0.980311		80.7549	6.72732	98.5816	1.41844		73.5266
CH471	indica	64.1947	2.52621	99.2063	0.793651		NA	NA	99.4048	0.595238		56.8458
CH472	indica	0.926421	0.172548	99.1453	0.854701		7.60214	3.59993	100	0		9.38913
CH473	indica	1.85897	0.94429	89.9813	0.783439		14.428	2.42648	100	0		12.6179
CH474	indica	97.8229	0.546031	NA	NA		76.3595	11.5526	99.3464	0.653595		78.3278
CH475	indica	86.9285	5.26981	90.184	1.65217		70.6149	4.32631	98.3424	0.962294		71.4033
CH476	indica	20.2933	2.25289	95.92	1.59062		72.0013	8.48816	100	0		44.2493
CH477	indica	6.97029	0.495034	93.5749	2.28177		NA	NA	100	0		16.0563
CH478	indica	27.5367	14.6936	90.1821	0.907286		33.4764	5.81479	98.9247	1.07527		31.2311
CH479	indica	86.5545	5.08964	96.3187	1.00821		45.9366	7.26166	99.3464	0.653595		60.9775
CH480	indica	76.8346	2.93303	100	0		67.9581	5.47199	NA	NA		66.0969
CH481	indica	77.9919	0.848162	100	0		70.4753	9.56876	97.2633	1.41994		67.6261
CH482	indica	94.7555	1.82708	98.257	0.871553		91.8552	1.02658	99.2754	0.724638		83.4999
CH483	indica	31.2101	5.54121	96.4529	1.05897		54.6679	2.83436	98.8506	1.14943		41.5789
CH484	indica	NA	NA	NA	NA		1.21052	0.300706	98.7245	0.641993		9.78009
CH485	indica	0.935446	0.0412059	98.4284	0.801598		2.38095	1.31662	95.0568	0.717202		7.22003
CH486	indica	89.1613	2.04024	93.6131	0.367973		92.3555	0.253996	100	0		81.3801
CH487	indica	30.2054	3.87805	70.2306	5.98747		67.5936	5.47676	100	0		46.54
CH488	indica	43.1903	1.26273	95.6441	0.134206		12.0612	1.54023	98.7814	0.614098		28.8334
CH489	indica	45.9539	5.55126	97.4233	1.69366		90.8108	1.79244	99.0196	0.800487		62.756
CH490	indica	33.2361	7.72176	98.9247	1.07527		60.648	3.57451	100	0		44.9108
CH491	indica	10.0781	0.762716	97.1046	2.26175		27.2682	1.66492	99.3464	0.653595		21.3819
CH492	indica	55.8778	6.49071	98.0251	1.43336		52.9918	7.35731	NA	NA		51.1471
CH494	indica	29.1747	4.77327	100	0		51.3289	7.16477	100	0		39.3423
CH495	indica	50.4321	8.51087	100	0		65.3726	9.16292	99.2754	0.724638		54.0333
CH496	indica	47.7194	8.47329	100	0		65.4586	6.44576	100	0		52.9401
CH497	indica	75.3636	4.94584	85.0665	1.80202		NA	NA	NA	NA		64.807
CH498	indica	48.1023	7.41885	94.5857	2.72736		66.3584	14.139	99.435	0.564972		53.4739
CH499	indica	10.8568	2.85805	98.0849	1.03907		4.03439	1.01024	97.4108	0.628457		12.037
CH500	indica	43.8689	7.5053	95.355	2.37318		79.5278	1.94042	100	0		57.1927
CH501	indica	72.9673	4.66155	99.359	0.641026		57.3036	6.44755	100	0		60.0536
CH502	indica	9.8964	2.08057	96.4301	2.73989		62.3841	13.7232	100	0		35.9202
CH503	indica	62.8552	4.93084	96.3636	2.19218		83.6221	3.4992	100	0		66.798
CH504	indica	8.81528	3.61385	100	0		NA	NA	93.7559	3.54665		17.3714
CH505	indica	87.8705	5.10921	100	0		85.3146	8.5971	99.5305	0.469484		77.9127
CH506	indica	NA	NA	NA	NA		55.8486	1.78778	98.3783	0.931252		48.7261
CH507	indica	0.938605	0.487954	100	0		3.81893	2.71644	100	0		7.81978
CH509	indica	0	0	96.7742	3.22581		10.6141	6.5889	53.5253	0.482134		10.2571
CH511	indica	0	0	100	0		0	0	100	0		5.83988
CH514	indica	15.3253	3.67564	94.2217	0.660606		1.76991	1.76991	98.7179	1.28205		12.9542
CH519	indica	NA	NA	NA	NA		0.241546	0.241546	72.3388	3.08387		9.0894
CH520	indica	15.2902	3.47561	96.7372	2.39723		0.289855	0.289855	74.9874	5.46368		12.3237
CH522	indica	41.5046	3.74093	96.2213	0.790751		NA	NA	99.4048	0.595238		40.6724
CH524	indica	NA	NA	NA	NA		1.177	0.291732	98.7245	0.641993		9.75619
CH525	indica	17.9881	3.6799	99.4872	0.512821		42.1887	9.34182	95.0246	1.74959		30.8831
CH526	indica	9.62821	1.83758	99.3464	0.653595		15.0477	3.16919	99.2754	0.724638		16.109
