# Supplementary material for: Genome-Wide Association Study of Seed Dormancy and the Genomic Consequences of Improvement Footprints in Rice (Oryza sativa L.)
Source: Front Plant Sci. 2018 Jan 5;8:2213. doi: 10.3389/fpls.2017.02213 (PMC5760558; doi:10.3389/fpls.2017.02213)
Supplement: Supplementary file 4 [file Table4.XLSX]

## Sheet: Sheet1
Table S4. Details of phenotypic difference between two alleles of significant GWAS lead SNPs.
Significant SNP	Chr.	Position (IRGSP v4)	P value	Allele (major/minor)	Numbre of accession	Phenotype	SE	Difference between the two allele a	T-test	Known QTLs
seq-rs81	1	2580387	0.00024	TT	384	37.4107	1.25388	11.3719	***	RM6902 (Marzougui et al., 2012)
				CC	98	26.0388	2.20539
seq-rs1000	2	21983557	9.35e-05	TT	268	33.6435	1.3763	-3.19888		RM525-RM318-RM240 (Xie et al., 2011)
				CC	180	36.8423	1.84053
seq-rs1445	3	5178318	0.000236	GG	278	35.2423	1.31257	0.669014		RM231 (Wan et al., 2006)
				AA	169	34.5733	1.98914
seq-rs2896	6	10198431	7.96e-05	CC	277	35.2924	1.3593	0.872394		RM5963 (Marzougui et al., 2012); RM549 (Gu et al., 2004)
				AA	169	34.42	1.91153
seq-rs3227	7	6265668	1.19e-06	GG	347	33.437	1.23087	-6.80012	*	qSD-7-1 (Gu et al., 2011); RM180 (Gu et al., 2004)
				AA	95	40.2372	2.58098
seq-rs3527	7	24461489	0.000193	CC	382	38.6684	1.17456	25.3858	***	Sdr4 (Sugimoto et al., 2010); RM346 (Gu et al., 2004); RM234 (Wan et al., 2006)
				AA	66	13.2827	1.42723
seq-rs3939	8	20453214	8.44e-05	AA	254	36.2662	1.52871	3.19507		RM531 (Gu et al., 2004)
				GG	195	33.0712	1.58463
seq-rs4917	11	9746917	0.00016	AA	199	41.353	1.77282	9.65888	***	qSD-11 (Guo et al., 2004)
				GG	192	31.6941	1.55569
seq-rs5598	12	7132922	0.000107	AA	260	39.8163	1.44326	12.4555	***
				CC	187	27.3608	1.57424
a, phenotype of major allele minus that of minor allele
