# Supplementary material for: Genome-Wide Association Study of Seed Dormancy and the Genomic Consequences of Improvement Footprints in Rice (Oryza sativa L.)
Source: Front Plant Sci. 2018 Jan 5;8:2213. doi: 10.3389/fpls.2017.02213 (PMC5760558; doi:10.3389/fpls.2017.02213)
Supplement: Supplementary file 5 [file Table5.XLSX]

## Sheet: Sheet1
Table S5. Details of the dCAPS markers of GWAS lead SNPs
Trait-marker association	dCAPS marker primer	Marker sequence a	Annealing Temperature (℃)	Enzyme	Recognition sequence	Enzyme digestion temperature (℃)	Enzyme digestion time (h)	Procuct size (bp)
seq-rs81	seq-rs81F	TCAATTCTCTCCTCCTGCTATCT	52	EcoRII	CCWGG	37	8	154/101
	seq-rs81R	GTCTAAGACATCAATGTACGACG
seq-rs3227	seq-rs3227F	GCTGATCTCATGTTGCTAAT	52	BtsI	GCAGTG	55	1	209/163
	seq-rs3227R	CGTTTTTCACCTCTGGCGTC
seq-rs3527	seq-rs3527F	CACTTGTTAACAGTCTAATGATTTA	52	MseI	TTAA	60	8	126/100
	seq-rs3527R	GCAGAGAGAGGATGCCTACAC
seq-rs4917	seq-rs4917F	TCTTCGCGACCTATGTTTGC	52	BbvI	GCAGC	37	8	124/102
	seq-rs4917R	CCTTGGTCAGCGATCCACAT
a, red capital represents mismatched sequence.
