# Supplementary material for: Genome-Wide Association Study of Seed Dormancy and the Genomic Consequences of Improvement Footprints in Rice (Oryza sativa L.)
Source: Front Plant Sci. 2018 Jan 5;8:2213. doi: 10.3389/fpls.2017.02213 (PMC5760558; doi:10.3389/fpls.2017.02213)
Supplement: Supplementary file 6 [file Table6.XLSX]

## Sheet: Sheet1
Table S6. Expression level of candidate gene in different expression databases.
										Expression level (FPKM) a										Expression level [-log2(Ratio)] b																Expression level (FPKM) c
Trait	Marker	Locus	Site（irgsp.v4）	MSU.v6	P value	Marker R2	Candidate gene	Gene product	Gene ID	Anther	Early inforescence	Embryo 25 DAP	Emerging inflorescence	Endosperm 25 DAP	Leaves 20 days (rep1)	Leaves 20 days (rep2)	Seed 5 DAP	Seed 10 DAP		Seedling root (root of 7 d seeding)	Mature leaf	Young leaf	SAM (shoot apical meristems)	Young inflorescence (up to 3 cm)	Inflorescence P2 (3-5 cm)	Inflorescence P3 (5-10 cm)	Inflorescence P4 (10-15 cm)	Inflorescence P5 (15-22 cm)	Inflorescence P6 (22-30 cm)	Seed S1 (0-2 DAP)	Seed S2 (3-4 DAP)	Seed S3 (5-10 DAP)	Seed S4 (11-20 DAP)	Seed S5 (21-29 DAP)		Leaves-20 days	Post-emergence inflorescence	Pre-emergence inflorescence	Anther	Pistil	Seed-5 DAP	Embryo-25 DAP	Endosperm-25 DAP	Seed-10 DAP	Endosperm-25 DAP (replicate)	Leaves-20 days (replicate)	Shoots	Seedling four-leaf stage	Seedling four-leaf stage
Seeddormancy	seq-rs3227	7	6265668	6232517	1.191e-06	0.05804	LOC_Os07g11020(qSD7-1）	rc - bHLH transcription factor regulating proanthocyanidin production in seeds, expressed	G1	0	0.0891646	0	0.228004	0	0	0.0270072	3.09601	0.0315384		-0.04	0.73	-1.46	-1.51	-1.64	1.17	-0.42	-0.85	0.05	0.43	-0.22	0.73	1.22	1.75	0.75		0	0	0	0	0.889441	2.13608	0	0	0	0	0	0	0.0838883	0.0292431
Seeddormancy	seq-rs3527	7	24461489	23800338	0.00019327	0.03597	LOC_Os07g39700（Sdr4）	expressed protein	G2	2.46975	0.0959085	57.2901	0	43.2358	0	0.0581198	48.8714	29.2422		-1.06	0.14	-2.15	-0.44	0.88	0.52	0.67	1.07	-1.1	0.8	0.73	-1.85	-0.21	0.68	0.07		0	0	0	1.98722	0.835365	40.3101	60.0148	45.7382	33.0871	47.4128	0	0	0.121803	0.0361912
Seeddormancy	seq-rs81	1	2580387	2580387	0.00024	0.03504	LOC_Os01g05280	hypothetical protein	G3	0.275151	1.53864	1.13329	0	0	0.738201	0.935009	1.85023	0
							LOC_Os01g05289	expressed protein	G4	10.0959	7.71771	9.57796	17.2415	3.25018	5.37674	4.74147	19.5465	5.01092
							LOC_Os01g05300	hypothetical protein	G5	0	0	0	0	0	0	0	0	0
							LOC_Os01g05310	expressed protein	G6	0.0556095	0	4.12278	0.0331456	0	0.745973	0.0628179	0.47327	0.164988
							LOC_Os01g05320	retrotransposon protein putative Ty1 Dcopia subclass	G7	0	0	0	0.0129541	0	0	0	0	0
							LOC_Os01g05330	expressed protein	G8	0	0.0777662	0	0	0	0	0	0	0
							LOC_Os01g05340	hypothetical protein	G9	0	0.0626915	0	0.40099	0	0	0	0	0
							LOC_Os01g05350	hypothetical protein	G10	0.0731447	0	0	0	0	0	0	0	0
							LOC_Os01g05360	hypothetical protein	G11	0	0	0	0	0	0	0	0	0
							LOC_Os01g05370	retrotransposon protein putative unclassified	G12	0	0	0	0	0	0.0125044	0	0	0
							LOC_Os01g05380	expressed protein	G13	0.638291	1.99764	0.865508	0.9026	0	0	0	2.12546	1.00584
							LOC_Os01g05390	hypothetical protein	G14	0	0	0	0	0	0	0	1.35217	0
							LOC_Os01g05400	conserved hypothetical protein	G15	1.09346	4.85287	0.519459	1.7334	0	0.243624	0	0.407079	0.498914
							LOC_Os01g05410	hypothetical protein	G16	0	0.797234	0	0	0	0	0	0	0
							LOC_Os01g05420	IWS1 C Dterminus family protein putative expressed	G17	25.6065	34.9208	32.7463	39.8847	21.8062	19.7419	38.0099	35.9734	17.3985
							LOC_Os01g05430	OsRhmbd1 D Putative Rhomboid homologue expressed	G18	72.6138	14.9419	11.0591	7.08383	11.3882	0.454604	2.64974	5.5218	4.94994
							LOC_Os01g05440	XH domain containing protein expressed	G19	1.56929	1.11618	0.340187	0.885976	2.10314	0.923299	0.886197	0.485973	1.41584
							LOC_Os01g05450	hypothetical protein	G20	1.85869	2.13206	0.981481	1.70627	0.227543	0.639319	0.97012	1.92287	0.377065
							LOC_Os01g05460	hypothetical protein	G21	0.322107	2.60176	0	1.79306	0.683498	0.864181	2.30594	0.721995	0.424739
							LOC_Os01g05470	transcription factor X1 putative expressed	G22	4.6932	73.2318	52.7369	46.6938	2.55673	7.63554	6.37927	27.4928	7.42629		-0.38	-0.86	0.09	2.16	0.93	1	0.33	0	0.06	-0.26	-0.03	1.2	-0.66	-0.47	0.54		4.07656	27.3173	48.9729	3.11265	39.0743	19.1357	35.5135	1.28734	4.48199	1.38411	6.19628	4.4833	6.36686	10.0818
							LOC_Os01g05480	expressed protein	G23	0	10.0034	0.880055	8.88558	0	0.0958119	0.136103	3.88625	0.0353178
							LOC_Os01g05490	triosephosphate isomerase cytosolic putative expressed	G24	397.712	313.477	398.54	562.797	82.4228	365.672	486.907	463.687	147.605		-0.18	0.08	-0.05	-0.15	-0.11	0.76	0.04	-0.05	-0.3	0.04	-0.27	-0.22	0.47	0.82	0.89		310.575	351.597	236.792	300.865	252.603	338.848	301.334	54.1279	86.9195	49.2757	344.051	319.584	604.847	531.755
							LOC_Os01g05500	zinc finger protein putative expressed	G25	20.4934	26.9487	40.0821	26.053	24.2819	19.128	26.65	22.3614	32.9339		-0.38	-0.86	0.09	2.16	0.93	1	0.33	0	0.06	-0.26	-0.03	1.2	-0.66	-0.47	0.54		20.6071	19.3865	28.3694	19.5193	22.3871	20.4401	36.1906	16.6664	22.5275	16.4199	27.3661	33.6572	19.7612	19.095
							LOC_Os01g05510	expressed protein	G26	6.00717	13.6678	8.87863	10.8261	2.34103	4.78932	8.97341	6.53201	3.12592
							LOC_Os01g05520	expressed protein	G27	1.52909	0	0	0	0	0	0	0	0
							LOC_Os01g05530	expressed protein	G28	9.35793	30.0687	12.7743	25.5286	2.97857	6.18493	9.74081	13.4543	4.34824
							LOC_Os01g05540	expressed protein	G29	10.9711	32.5215	29.7067	22.4444	5.62608	20.3861	10.7375	25.3088	14.5472
							LOC_Os01g05550	hypothetical protein	G30	0	0	0	0	0	0	0	0	0
							LOC_Os01g05560	expressed protein	G31	7.01602	40.7946	32.6723	30.8836	3.57104	24.2215	10.8853	37.6685	12.127
							LOC_Os01g05570	hypothetical protein	G32	0	0	0	0	0	0	0	0	0
							LOC_Os01g05580	Exo70 exocyst complex subunit family putative expressed	G33	0.128744	0.239979	0.353513	0	0	0.460544	0	0.216433	0
							LOC_Os01g05585	metallothionein putative expressed	G34	2454.66	31.1358	227.152	1134.12	101.287	1072.71	583.875	740.799	94.4094		-0.72	-0.09	0.44	-7.7	-7.58	-7.22	-4.1	-1.99	0.92	2.72	-0.17	1.88	1.51	1.39	2.74		96.9174	170.309	3.86514	299.925	30.8833	98.3582	32.7258	13.4895	12.3024	11.9329	132.401	88.7357	167.683	125.62
							LOC_Os01g05590	retrotransposon protein putative unclassified	G35	0.253527	0	0.115066	0.0998923	0	0	0	0.706429	0.44206
							LOC_Os01g05600	NBS DLRR disease resistance protein putative	G36	0.0779907	0.603034	0.380713	0.403821	0.0245175	0.0562568	0.0869689	0.156685	0.101571
							LOC_Os01g05610	Core histone H2A FH2B FH3 FH4 domain containing protein putative expressed	G37	6.91526	66.3052	22.3299	22.8178	9.8607	15.0895	11.6236	40.9203	15.9757
Seeddormancy	seq-rs1000	2	21983557	21119827	9.3489e-05	0.03909	LOC_Os02g35039	NAD dependent epimerase Fdehydratase family protein putative expressed	G38	61.258	37.7569	95.3923	52.1938	12.2466	11.1321	23.5581	41.8102	17.6078		-0.43	-0.43	-0.41	0.7	0.06	0.29	0.24	-0.15	-0.31	0.33	0.07	-0.05	-0.2	0.09	0.97		17.4058	33.4596	33.7541	49.7655	46.7131	33.2431	71.5626	8.84614	10.9731	8.21004	13.4298	40.2532	13.7954	16.7882
							LOC_Os02g35060	RNA methyltransferase protein putative expressed	G39	1.23081	8.53165	4.7526	4.30837	0.652932	8.20948	3.18504	6.03493	1.65679
							LOC_Os02g35070	SPRY Ddomain containing protein putative expressed	G40	19.3293	16.1456	23.4815	21.2729	184.291	8.21932	9.85517	48.7604	99.2497
							LOC_Os02g35080	T Dcomplex protein 11 putative expressed	G41	13.5722	29.275	35.7426	34.7298	2.0998	3.30827	5.52667	14.4083	4.44628
							LOC_Os02g35090	expressed protein	G42	11.6351	18.2167	16.6954	14.158	6.67559	299.973	104.324	27.1539	2.98357
							LOC_Os02g35100	DDT domain containing protein putative expressed	G43	11.3849	7.25187	23.7465	5.52077	4.14812	1.51439	9.79518	4.70156	3.49491
							LOC_Os02g35110	tubulin binding cofactor C putative expressed	G44	1.78083	5.60621	1.90163	2.9243	0.881732	1.91112	1.51963	5.18919	0.782751
							LOC_Os02g35120	transposon protein putative unclassified expressed	G45	0	0	0	0	0	0	0	0	0
							LOC_Os02g35130	AIG1 putative expressed	G46	17.0154	23.5604	38.9436	43.9207	10.032	22.5779	39.5995	20.7995	7.87349
							LOC_Os02g35140	auxin response factor 7 putative expressed	G47	10.7888	85.6554	46.3982	32.995	3.25126	12.9442	21.422	10.2358	5.03558		0.68	-0.71	-0.63	0.85	0.82	1.95	0.81	0.79	0.7	0.15	-1.06	-1.4	-1.57	-1.79	-1.21		19.5217	27.8996	84.8448	10.2603	22.3272	9.64025	44.1694	2.37449	3.86435	2.6421	13.7787	57.8222	13.2415	19.121
							LOC_Os02g35144	zinc finger C3HC4 type domain containing protein expressed	G48	4.634	18.5971	12.5505	15.3591	22.6082	5.23118	5.54724	8.64163	14.4916
							LOC_Os02g35150	splicing factor U2AF putative expressed	G49	4.03684	7.93377	7.91101	6.16166	2.06524	4.08461	6.41493	4.99983	4.01726
							LOC_Os02g35160	ligatin putative expressed	G50	7.84073	14.0349	24.476	16.3141	4.63733	7.94401	13.5004	15.8809	10.0022
							LOC_Os02g35170	uncharacterized oxidoreductase yoxD putative expressed	G51	14.115	43.967	14.5283	75.0483	2.68809	114.111	86.5017	26.1622	8.50711
							LOC_Os02g35180	OsRR2 type DA response regulator expressed	G52	12.1823	12.1001	0.863751	17.2096	0.728177	77.5664	106.308	5.33625	0.565629
							LOC_Os02g35190	chloride channel protein putative expressed	G53	31.2042	7.5015	3.08941	14.9907	3.32902	14.723	28.0628	12.6791	6.97867
							LOC_Os02g35200	VP15 putative expressed	G54	22.1231	7.69881	7.16967	9.85212	0.302216	9.93477	5.36547	8.30018	1.25202
							LOC_Os02g35210	resistance protein putative	G55	0.0969474	0.617425	1.02045	0.654571	0.0771444	0.6069	1.73312	0.271631	0.0426125
							LOC_Os02g35220	expressed protein	G56	10.7705	12.0671	17.776	12.8887	2.95407	10.0624	9.83283	11.0949	3.9585
							LOC_Os02g35230	expressed protein	G57	0.514348	9.25557	1.62961	2.05076	0	0	0.022337	0.79816	0.313031
							LOC_Os02g35240	dehydration Dresponsive element Dbinding protein putative	G58	0	0.512417	0	0	0	0	0	0	0
							LOC_Os02g35250	conserved hypothetical protein	G59	0	0	0	0	0	0	0	0	0
							LOC_Os02g35260	conserved hypothetical protein	G60	0	0	0	0	0	0	0	0	0
							LOC_Os02g35270	transposon protein putative CACTA En FSpm sub Dclass	G61	0	0	0	0	0	0	0	0	0
							LOC_Os02g35280	retrotransposon protein putative unclassified	G62	0	0	0	0	0	0	0	0	0.040916
							LOC_Os02g35290	retrotransposon protein putative Ty3 Dgypsy subclass	G63	0	0	0	0	0	0	0	0	0
							LOC_Os02g35300	transposon protein putative unclassified expressed	G64	256.071	0.203784	0.213688	1.26407	0.164512	0.0924453	0.084032	0.33429	0.162886
Seeddormancy	seq-rs1445	3	5178318	5149984	0.00023576	0.03512	LOC_Os03g10050	serine acetyltransferase protein putative expressed	G65	2.05734	0.740463	0.398201	3.48431	0.461586	42.4462	6.2367	9.2836	0.47594
							LOC_Os03g10060	S10 FS20 domain containing ribosomal protein putative expressed	G66	3.52831	34.4991	12.7477	85.3082	1.87173	204.158	125.873	42.977	8.48881
							LOC_Os03g10070	transcription initiation factor IIB putative expressed	G67	2.20913	7.63415	9.84865	6.68467	0.434533	7.45854	7.20331	4.46488	1.50561
							LOC_Os03g10080	expressed protein	G68	5.02154	10.4693	6.46986	19.7929	0.649603	26.9769	227.317	5.7161	0.863408
							LOC_Os03g10090	transporter family protein putative expressed	G69	0.5552	275.577	0.190562	346.487	0.0946697	132.215	151.573	25.1671	0.104586
							LOC_Os03g10100	transporter family protein putative expressed	G70	0.0623536	0	0.0285356	0.0247661	0.264623	12.1005	8.42519	0.174705	0.054814
							LOC_Os03g10110	cupin domain containing protein expressed	G71	0.10359	0.124614	2774.4	7.25172e-131	269.258	0.109392	0.346493	209.113	291.422		-0.62	0.32	0.07	-0.12	0.2	-1.07	-0.04	-0.58	-0.37	-0.6	-0.17	6.44	8.92	10.07	10.21		0.28596	0.000509679	0.0504055	0.107634	0.455421	144.177	2047.99	200.354	193.108	200.148	0.0404794	0.0316855	0.0839859	0.0225908
							LOC_Os03g10120	proteasome subunit putative expressed	G72	15.4456	38.4189	101.917	32.7497	15.7512	16.9092	15.7795	54.474	23.1398
							LOC_Os03g10140	ZOS3 D04 D C2H2 zinc finger protein expressed	G73	12.3199	9.39281	15.4959	6.57336	1.48912	18.0432	4.4241	21.4975	2.44201
							LOC_Os03g10150	DUF623 domain containing protein expressed	G74	0.294179	1.87352	0.201943	0.8182	0.702264	0.394626	0	0.164848	0.129304
							LOC_Os03g10160	pentatricopeptide repeat Dcontaining protein putative	G75	0	0.779793	0	0	0	0	1.90695	0	0
							LOC_Os03g10170	hypothetical protein	G76	0	0.290137	0.0854802	0.222681	0	0	0	0.209336	0
							LOC_Os03g10180	expressed protein	G77	6.96573	12.8478	9.41282	10.7833	1.36753	48.0697	121.773	9.31276	3.80908
							LOC_Os03g10190	seryl DtRNA synthetase putative expressed	G78	4.33955	17.5825	17.1245	18.1147	6.98903	8.48212	7.7465	25.3367	21.9981
							LOC_Os03g10200	ethylene Dresponsive element Dbinding protein putative expressed	G79	3.79406	39.331	21.8711	18.1769	2.20601	7.32601	10.4269	15.2405	5.69144
							LOC_Os03g10210	homeobox domain containing protein expressed	G80	1.92152	3.17934	0.376832	0.233663	0.187207	0	0	0.527335	0.413632
							LOC_Os03g10220	methyladenine glycosylase putative	G81	0.766894	1.26024	0.674472	2.19116	1.98469	2.39904	3.49271	0.910876	2.26667
							LOC_Os03g10224	MT DA70 domain containing protein expressed	G82	1.53414	5.60739	4.61956	4.26061	2.56091	2.36976	5.69265	4.27529	2.79019
							LOC_Os03g10230	expressed protein	G83	3.5968	1.87993	2.15358	4.51173	0.736979	6.46998	8.75551	2.11171	0.88701
							LOC_Os03g10240	DUF677 domain containing protein putative expressed	G84	13.5614	16.3386	4.50203	16.9741	63.8142	1.45874	0.926288	24.9999	22.6514
							LOC_Os03g10250	expressed protein	G85	2.01899	1.52209	0.490089	0.884568	3.16591	0.743474	0.335289	2.14629	0.0391513
							LOC_Os03g10260	expressed protein	G86	1.20352	22.2259	2.75392	1.64702	0	0	0.0503461	3.82169	0.117555
							LOC_Os03g10270	conserved hypothetical protein	G87	0	0	0	0	0	0	0	0	0
							LOC_Os03g10280	retrotransposon protein putative unclassified	G88	0	0	0	0	0	0.00649476	0	0	0
							LOC_Os03g10290	hypothetical protein	G89	0	0	0	0.0127367	0	0	0	0	0
Seeddormancy	seq-rs2896	6	10198431	10198431	7.9582e-05	0.03978	LOC_Os06g17410	dof zinc finger domain containing protein putative expressed	G90	2.92548	0.519883	0	3.27899	0.0277132	36.7522	5.23116	1.75695	0
							LOC_Os06g17419	hypothetical protein	NA	NA	NA	NA	NA	NA	NA	NA	NA	NA
							LOC_Os06g17430	hypothetical protein	G91	0	0	0	0	0	0.269343	0	0	0
							LOC_Os06g17440	microtubule Dassociated protein putative expressed	G92	13.1689	66.6585	12.342	50.7042	0.69023	2.32718	4.67562	26.9106	3.37939
							LOC_Os06g17450	expressed protein	G93	6036.32	0.34402	0.253387	96.079	4.55269	0	0.20858	7.75662	0.730097
							LOC_Os06g17460	fasciclin domain containing protein	G94	0	0	0	0	0	0	0	0	0
							LOC_Os06g17470	hypothetical protein	G95	0	0	0	0	0	0	0	0	0
							LOC_Os06g17480	histone Dlike transcription factor and archaeal histone putative expressed	G96	0	0	0	0	0	0	0	30.2017	0
							LOC_Os06g17490	expressed protein	G97	0.560911	17.213	3.40238	1.93982	0.0287881	0.080885	0.0612727	1.39901	0.0238527
							LOC_Os06g17500	expressed protein	G98	0.490045	0.931009	2.97588	0.830944	0.420519	0.387871	0.425625	0.697076	0.994292
							LOC_Os06g17510	hypothetical protein	G99	0	0.115798	0	0	0	0	0.140473	0	0
							LOC_Os06g17520	retrotransposon protein putative Ty3 Dgypsy subclass	G100	0	0	0	0	0	0	0	0	0
							LOC_Os06g17530	retrotransposon protein putative Ty3 Dgypsy subclass	G101	0	0	0	0	0	0	0	0	0
							LOC_Os06g17540	hypothetical protein	G102	0.035478	0	0	0	0	0	0	0	0
							LOC_Os06g17550	retrotransposon protein putative Ty3 Dgypsy subclass	G103	0	0	0	0	0	0	0	0	0
							LOC_Os06g17560	cadmium tolerance factor putative expressed	G104	0	0.32209	0	0.235395	0	1.457	0.0557653	0	0
							LOC_Os06g17570	embryogenesis transmembrane protein putative	G105	0	8.35181	0	0	0.629794	0	0	0	0.172503
							LOC_Os06g17580	conserved hypothetical protein	G106	0	2.39857	0	0	0.113771	0	0	0	0
							LOC_Os06g17590	conserved hypothetical protein	G107	0	0	0	0	0	0	0	0	0
							LOC_Os06g17600	cadmium tolerance factor putative	G108	0	0.587115	0	0	0	0	0	0	0
							LOC_Os06g17610	retrotransposon protein putative Ty3 Dgypsy subclass	G109	0	0	0	0	0	0	0	0	0
							LOC_Os06g17620	retrotransposon protein putative unclassified	G110	0	0	0	0	0	0	0	0	0
							LOC_Os06g17629	hypothetical protein	NA	NA	NA	NA	NA	NA	NA	NA	NA	NA
							LOC_Os06g17640	retrotransposon protein putative unclassified	G111	0	0	0	0	0	0	0	0	0
							LOC_Os06g17650	retrotransposon protein putative unclassified	G112	0	0	0	0	0	0	0	0	0
							LOC_Os06g17659	hypothetical protein	G113	0	0	0	0	0	0	0	0	0
							LOC_Os06g17670	retrotransposon protein putative Ty3 Dgypsy subclass	G114	0	0	0	0	0	0	0	0	0
							LOC_Os06g17680	retrotransposon protein putative unclassified expressed	G115	0	0	0	0	0	0	0	0	0
							LOC_Os06g17690	hypothetical protein	G116	0	0	0	0	0	0	0	0	0
							LOC_Os06g17700	embryogenesis transmembrane protein putative	G117	0	0	0	0	0	0.104713	0	0	0
							LOC_Os06g17710	retrotransposon protein putative Ty3 Dgypsy subclass	G118	0	0	0	0	0	0	0	0	0
							LOC_Os06g17720	hypothetical protein	G119	0	0	0	0	0	0	0	0	0
							LOC_Os06g17730	plastocyanin Dlike domain containing protein putative expressed	G120	12.889	0	0	21.1623	0	0	0	0	0
							LOC_Os06g17740	retrotransposon protein putative unclassified	G121	0	0	0	0	0	0	0	0	0
							LOC_Os06g17750	retrotransposon protein putative Ty3 Dgypsy subclass	G122	0	0	0	0	0	0	0	0	0
Seeddormancy	seq-rs3939	8	20453214	20362495	8.4449e-05	0.03953	LOC_Os08g32730	retrotransposon protein putative unclassified	G123	0	0	0	0	0	0	0	0	0.0416198
							LOC_Os08g32740	hypothetical protein	G124	0	0	0	1.42542	0	0	0	0	0
							LOC_Os08g32750	bifunctional monodehydroascorbate reductase and carbonic anhydrasenectarin D3 precursor putative expressed	G125	0	0.0409873	0	5.97562	0	0	0	0	0
							LOC_Os08g32760	transposon protein putative unclassified	G126	0	0	0	0	0	0	0	0	0
							LOC_Os08g32770	retrotransposon protein putative unclassified	G127	0	0	0	0	0	0	0	0	0
							LOC_Os08g32780	bifunctional monodehydroascorbate reductase and carbonic anhydrasenectarin D3 precursor putative	G128	0	0	0	0.330604	0	0	0	0	0
							LOC_Os08g32790	retrotransposon protein putative Ty3 Dgypsy subclass	G129	0	0	0	0	0	0	0	0	0
							LOC_Os08g32800	transposon protein putative unclassified	G130	0	0	0	0	0	0	0	0	0
							LOC_Os08g32810	transposon protein putative CACTA En FSpm sub Dclass	G131	0	0	0	0	0	0	0	0	0
							LOC_Os08g32820	variant latency associated nuclear antigen putative	G132	0	0	0	0	0	0	0	0	0
							LOC_Os08g32830	transposon protein putative CACTA En FSpm sub Dclass	G133	0	0	0	0	0	0	0	0	0
							LOC_Os08g32840	bifunctional monodehydroascorbate reductase and carbonic anhydrasenectarin D3 precursor putative expressed	G134	0	0	0	0.0335392	0	0	0	0	0
							LOC_Os08g32850	methylcrotonoyl DCoA carboxylase beta chain mitochondrial precursor putative expressed	G135	8.76599	10.7765	24.3857	23.7984	3.87002	19.6757	23.2325	13.3171	4.51647
							LOC_Os08g32860	hypothetical protein	G136	0	0	0	0	0	0	0	0	0
							LOC_Os08g32870	aldehyde dehydrogenase putative expressed	G137	33.598	72.331	38.5875	103.852	12.2602	32.4469	24.357	66.4664	18.0555
							LOC_Os08g32880	disease resistance protein RPM1 putative	G138	9.0728	5.60041	6.18166	3.89252	4.79507	3.04267	2.38897	1.82117	4.93276
							LOC_Os08g32890	disease resistance protein RPM1 putative	G139	0.336002	0.412044	0.461306	0.210712	0.0844321	0.142336	0.0998359	0.178375	0.46638
							LOC_Os08g32900	hypothetical protein	G140	0	0	0.983565	0	0	0	0	0	0
							LOC_Os08g32910	expressed protein	G141	9.41989	12.4519	5.69812	3.86199	0.519506	1.50134	2.81713	9.95618	1.62953
							LOC_Os08g32920	dynamin D2B putative expressed	G142	48.527	0.429619	0	8.87078	0.200076	0.0249843	0	1.31503	0.221033
							LOC_Os08g32930	expressed protein	G143	0.251223	3.27883	0.34491	39.142	0	65.4013	7.22113	0.766457	0
							LOC_Os08g32940	endoglucanase putative	G144	0.126703	0.289996	0	0.0739564	0	0.0624363	0.0350407	0.208654	0.0920611
							LOC_Os08g32950	hypothetical protein	G145	0	0	0	0	0	0	0	0	0
							LOC_Os08g32960	endonuclease Fexonuclease Fphosphatase family domain containing protein expressed	G146	1.11379	2.50196	0.274462	5.75154	0.181801	5.03137	3.41846	3.21667	0.0753163
							LOC_Os08g32970	annexin putative expressed	G147	0.0398326	2.6358	0.820308	3.46563	0.507139	5.09398	1.84447	1.54014	0.472719
							LOC_Os08g32980	expressed protein	G148	28.7571	47.0399	127.912	56.98	21.4947	95.2954	76.0012	87.0393	32.1607		-0.7	0.13	-1.29	-0.44	0.18	0.12	-0.33	-0.18	-0.91	0.5	-0.01	0.92	0.95	1.55	1.94		82.1269	64.0066	44.0166	28.2793	83.7414	81.4049	132.453	18.1176	27.8225	18.5477	72.2964	37.4726	17.8022	18.8067
Seeddormancy	seq-rs4917	11	9746917	9696956	0.00015957	0.04061	LOC_Os11g17230	retrotransposon protein putative Ty3 Dgypsy subclass	NA	NA	NA	NA	NA	NA	NA	NA	NA	NA
							LOC_Os11g17240	retrotransposon protein putative Ty3 Dgypsy subclass	G149	0.0314056	0	0	0	0	0	0	0	0
							LOC_Os11g17250	retrotransposon protein putative Ty3 Dgypsy subclass	G150	0	0	0	0	0	0	0	0	0
							LOC_Os11g17260	retrotransposon protein putative Ty3 Dgypsy subclass	G151	0	0	0	0	0	0	0	0	0
							LOC_Os11g17270	conserved hypothetical protein	G152	0	0	0	0	0	0	0	0	0
							LOC_Os11g17280	conserved hypothetical protein	G153	0	0	0	0	0	0	0	0	0
							LOC_Os11g17290	expressed protein	G154	25.1282	39.6481	34.3406	39.3941	6.20922	42.3289	72.7528	13.4705	11.6996
							LOC_Os11g17300	transposon protein putative unclassified expressed	G155	0.331218	0.0171497	0	0.0219253	0.0878537	0	0.0207765	0.0618679	0.194112
							LOC_Os11g17310	retrotransposon protein putative unclassified	G156	0	0	0	0	0	0	0	0	0.0408968
							LOC_Os11g17320	hypothetical protein	G157	0	0	0	0	0	0	0	0	0
							LOC_Os11g17330	stripe rust resistance protein Yr10 putative	G158	0	0.0297801	0	0	0	0.143274	0.324693	0	0
							LOC_Os11g17340	expressed protein	G159	0	0.558847	0	0	0	0	0	0	0
							LOC_Os11g17350	hypothetical protein	G160	21.0612	125.626	6.93972	72.1265	0.670366	53.4915	9.08113	22.6599	0.555437
							LOC_Os11g17360	hypothetical protein	G161	0	0	0	0	0	0	0	0	0
							LOC_Os11g17370	retrotransposon protein putative Ty3 Dgypsy subclass	G162	0	0	0	0	0	0	0	0	0
							LOC_Os11g17380	protein kinase domain containing protein	G163	0	0.0105822	0.0155887	0.0270595	0.0180701	0.690484	0.564424	0.0190878	0.0598885
							LOC_Os11g17390	retrotransposon protein putative Ty1 Dcopia subclass	G164	0	0	0	0	0	0	0.050201	0	0
							LOC_Os11g17400	transposon protein putative CACTA En FSpm sub Dclass	G165	0	0	0	0	0	0	0	0	0
							LOC_Os11g17410	transposon protein putative CACTA En FSpm sub Dclass	G166	0	0	0	0	0	0	0	0	0
							LOC_Os11g17420	retrotransposon protein putative unclassified	G167	0	0	0	0	0	0	0.146898	0	0
							LOC_Os11g17430	retrotransposon protein putative unclassified	G168	0.287586	0	0	0.195682	0	0	0	0	0
							LOC_Os11g17440	enoyl DCoA hydratase Fisomerase family protein	G169	0	0	0	0.035005	0.561334	0.0919593	0.132684	0.0740851	0.194241
							LOC_Os11g17450	hypothetical protein	G170	0	0	0	0	0	0	0	0	0
							LOC_Os11g17460	retrotransposon protein putative unclassified	G171	0	0	0	0	0	0	0	0	0
							LOC_Os11g17469	hypothetical protein	NA	NA	NA	NA	NA	NA	NA	NA	NA	NA
							LOC_Os11g17480	retrotransposon protein putative Ty1 Dcopia subclass expressed	G172	0	0	0	5.63262	0	1.50534	10.5284	0.870353	0
							LOC_Os11g17490	hypothetical protein	G173	0	0	0	0	0	0	0	0	0
							LOC_Os11g17504	retrotransposon protein putative Ty1 Dcopia subclass expressed	G174	0.723758	2.87462	0.220486	98.7424	0.4362	9.51358	13.2074	16.5017	0.487911
							LOC_Os11g17520	hypothetical protein	G175	0	0	0	0	0	0	0	0	0
							LOC_Os11g17530	pentatricopeptide putative expressed	G176	7.40884	8.90154	8.32725	12.2863	9.35805	10.4102	10.3277	7.38342	7.76228
							LOC_Os11g17540	retrotransposon protein putative Ty1 Dcopia subclass expressed	G177	0.203144	2.04477	0.282388	79.3669	0.712871	0.981027	2.93675	4.57645	0.120542
							LOC_Os11g17550	retrotransposon protein putative Ty1 Dcopia subclass	NA	NA	NA	NA	NA	NA	NA	NA	NA	NA
							LOC_Os11g17560	hypothetical protein	G178	0	0	0	0	0	0	0	0	0
							LOC_Os11g17570	transposon protein putative unclassified	G179	0	0	0	0	0	0	0	0	0
							LOC_Os11g17580	enoyl DCoA hydratase Fisomerase family protein	G180	0.0844307	0	0	0.402739	0	0	0	0	0
							LOC_Os11g17590	hypothetical protein	NA	NA	NA	NA	NA	NA	NA	NA	NA	NA
							LOC_Os11g17600	roothairless 1 putative expressed	G181	33.3721	1.91838	1.58961	9.37768	0.184632	0.446348	0.558238	0.11347	0.27855
Seeddormancy	seq-rs5598	12	7132922	7132760	0.00010689	0.03851	LOC_Os12g12770	transposon protein putative CACTA En FSpm sub Dclass	G182	0	0	0	0	0	0	0	0	0
							LOC_Os12g12780	transposon protein putative CACTA En FSpm sub Dclass	G183	0	0	0	0	0	0	0	0	0
							LOC_Os12g12790	retrotransposon protein putative unclassified	G184	0	0	0	0	0	0	0	0	0
							LOC_Os12g12800	retrotransposon protein putative Ty3 Dgypsy subclass	G185	0	0	0	0	0	0	0	0	0
							LOC_Os12g12810	ankyrin repeat family protein putative	G186	0	0	0	0	0	0	0	0	0
							LOC_Os12g12820	transposon protein putative CACTA En FSpm sub Dclass	G187	0	0	0	0	0	0	0	0	0
							LOC_Os12g12830	latency associated nuclear antigen putative	G188	0	0	0	0	0	0	0	0	0
							LOC_Os12g12840	transposon protein putative CACTA En FSpm sub Dclass	G189	0	0	0	0	0	0	0	0	0
							LOC_Os12g12850	ATP Ddependent Clp protease ATP Dbinding subunit clpA homolog chloroplast precursor putative expressed	G190	12.3631	21.1768	20.9116	75.3926	11.9822	417.956	264.059	38.8756	25.5134
							LOC_Os12g12854	expressed protein	G191	0.46619	1.4178	3.5034	1.4619	0.195244	1.60182	0.77577	1.1962	1.19711
							LOC_Os12g12860	CAMK%5FCAMK%5Flike E46 D CAMK includes calcium Fcalmodulin depedent protein kinases expressed	G192	760.949	0.160939	0.553513	7.95593	0.0610704	0.0343175	0.010832	0.06451	0
							LOC_Os12g12870	hypothetical protein	G193	0.401266	0	0	0	0	0	0	0	0
							LOC_Os12g12880	expressed protein	G194	4.54459	76.7194	7.1813	15.4324	2.04754	8.0518	3.29296	41.8755	1.86562
							LOC_Os12g12889	hypothetical protein	NA	NA	NA	NA	NA	NA	NA	NA	NA	NA
							LOC_Os12g12900	hypothetical protein	G195	0	0	0	0	0	0	0	0	0
							LOC_Os12g12910	retrotransposon protein putative unclassified expressed	G196	1.23412	0	0	0.735708	0	0	0	0	0
							LOC_Os12g12920	hypothetical protein	G197	0	0	0	0	0	0	0	0	0
							LOC_Os12g12934	peptide transporter PTR3 DA putative expressed	G198	0.143122	0.114334	0.0280708	0.535978	0.22913	44.3956	26.3413	0.242035	0.0842519
							LOC_Os12g12950	expressed protein	G199	0.232338	3.29139	4.01918	4.37557	0.221855	0.623339	0.20994	3.12467	0.612734
							LOC_Os12g12960	hypothetical protein	G200	0.043774	0	0	0	0	0	0	1.03637	0
							LOC_Os12g12970	RWP DRK domain Dcontaining protein putative	G201	0.922626	0	0	0	0	0	0	0	0
							LOC_Os12g12980	hypothetical protein	G202	0	0	0	0	0	0	0	0	0
							LOC_Os12g12990	transposon protein putative CACTA En FSpm sub Dclass	G203	0.216007	1.11648	0.593444	0.912693	0.500027	0.421663	0.93138	0.660237	1.63142
							LOC_Os12g13000	conserved hypothetical protein	G204	0	0	0	0	0	0	0	0	0
							LOC_Os12g13010	transposon protein putative CACTA En FSpm sub Dclass	G205	0	0	0	0	0	0	0	0	0
							LOC_Os12g13020	transposon protein putative CACTA En FSpm sub Dclass	G206	0	0	0	0	0	0	0	0	0
							LOC_Os12g13030	osFTL7 FT DLike7 homologous to Flowering Locus T gene%3B contains Pfam profile PF01161%3A Phosphatidylethanolamine Dbinding protein expressed	G207	0	0	0	0	0	0.115136	0	0.865731	0
a, The expression profile data was from the results of Davidson et al. 2012; DAP, days after pollination.
b, The expression profile data was from the Bio-Analytic Resource for Plant Biology (BAR) database; DAP, days after pollination.
c, The expression profile data was from the rice genome annotation project database; DAP, days after pollination.
[truncated: 2 more columns]
