# Supplementary material for: Genome-Wide Association Study of Seed Dormancy and the Genomic Consequences of Improvement Footprints in Rice (Oryza sativa L.)
Source: Front Plant Sci. 2018 Jan 5;8:2213. doi: 10.3389/fpls.2017.02213 (PMC5760558; doi:10.3389/fpls.2017.02213)
Supplement: Supplementary file 7 [file Table7.XLSX]

## Sheet: Sheet1
Table S7. Details of SNP identification for candidate gene LOC_Os03g10110 from RiceVarMap databese.
SNP ID a	Chromosome	Position	Major Allele	Minor Allele	Frequency	Var	Effect
sf0305115241	chr03	5115241	T	C	_x000D_64.08%	C->T	LOC_Os03g10110.1 UTR_5_PRIME
sf0305115243	chr03	5115243	G	A	_x000D_60.34%	G->A	LOC_Os03g10110.1 UTR_5_PRIME
sf0305115414	chr03	5115414	G	T	_x000D_60.47%	G->T	LOC_Os03g10110.1 Non-Synonymous SNP
sf0305115415	chr03	5115415	A	T	_x000D_60.47%	A->T	LOC_Os03g10110.1 Non-Synonymous SNP
sf0305115424	chr03	5115424	G	T	_x000D_92.04%	G->T	LOC_Os03g10110.1 Non-Synonymous SNP
sf0305115567	chr03	5115567	G	A	_x000D_60.58%	G->A	LOC_Os03g10110.1 Non-Synonymous SNP
sf0305115690	chr03	5115690	G	A	_x000D_60.39%	G->A	LOC_Os03g10110.1 Non-Synonymous SNP
sf0305116009	chr03	5116009	G	A	_x000D_91.97%	G->A	LOC_Os03g10110.1 Non-Synonymous SNP
sf0305116128	chr03	5116128	C	G	_x000D_99.58%	C->G	LOC_Os03g10110.1 Non-Synonymous SNP
sf0305116141	chr03	5116141	G	A	_x000D_63.21%	A->G	LOC_Os03g10110.1 Non-Synonymous SNP
sf0305116179	chr03	5116179	A	C	_x000D_63.32%	C->A	LOC_Os03g10110.1 INTRON
sf0305116322	chr03	5116322	G	T	_x000D_64.05%	T->G	LOC_Os03g10110.1 Non-Synonymous SNP
sf0305116324	chr03	5116324	A	G	_x000D_63.49%	G->A	LOC_Os03g10110.1 Non-Synonymous SNP
sf0305116399	chr03	5116399	C	A	_x000D_99.58%	C->A	LOC_Os03g10110.1 INTRON
sf0305116481	chr03	5116481	C	A	_x000D_64.25%	A->C	LOC_Os03g10110.1 Synonymous
sf0305116792	chr03	5116792	G	A	_x000D_63.80%	A->G	LOC_Os03g10110.1 Non-Synonymous SNP
sf0305116814	chr03	5116814	C	T	_x000D_97.95%	C->T	LOC_Os03g10110.1 Synonymous
sf0305116963	chr03	5116963	C	T	_x000D_64.46%	T->C	LOC_Os03g10110.1 Synonymous
sf0305117302	chr03	5117302	C	A	_x000D_99.65%	C->A	LOC_Os03g10110.1 Non-Synonymous SNP
sf0305117460	chr03	5117460	G	A	_x000D_63.92%	A->G	LOC_Os03g10110.1 Non-Synonymous SNP
sf0305117559	chr03	5117559	G	T	_x000D_99.44%	G->T	LOC_Os03g10110.1 Non-Synonymous SNP
sf0305117667	chr03	5117667	A	G	_x000D_99.51%	A->G	LOC_Os03g10110.1 Non-Synonymous SNP
sf0305117767	chr03	5117767	T	C	_x000D_63.73%	C->T	LOC_Os03g10110.1 Synonymous
sf0305117770	chr03	5117770	T	A	_x000D_63.68%	A->T	LOC_Os03g10110.1 Synonymous
sf0305118031	chr03	5118031	A	G	_x000D_84.84%	A->G	LOC_Os03g10110.1 UTR_3_PRIME
sf0305118128	chr03	5118128	A	C	_x000D_91.83%	A->C	LOC_Os03g10110.1 UTR_3_PRIME
sf0305118414	chr03	5118414	C	G	_x000D_63.80%	G->C	LOC_Os03g10110.1 UTR_3_PRIME
sf0305118560	chr03	5118560	C	A	_x000D_84.91%	C->A	LOC_Os03g10110.1 UTR_3_PRIME
sf0305118581	chr03	5118581	T	A	_x000D_99.29%	T->A	LOC_Os03g10110.1 UTR_3_PRIME
sf0305118582	chr03	5118582	C	A	_x000D_99.29%	C->A	LOC_Os03g10110.1 UTR_3_PRIME
sf0305118635	chr03	5118635	A	G	_x000D_63.71%	G->A	LOC_Os03g10110.1 UTR_3_PRIME
sf0305118644	chr03	5118644	C	T	_x000D_63.42%	T->C	LOC_Os03g10110.1 UTR_3_PRIME
sf0305118665	chr03	5118665	G	A	_x000D_63.11%	A->G	LOC_Os03g10110.1 UTR_3_PRIME
sf0305118685	chr03	5118685	T	A	_x000D_84.75%	T->A	LOC_Os03g10110.1 UTR_3_PRIME
a, http://ricevarmap.ncpgr.cn/snp_in_gene/?gene_ids=LOC_Os03g10110&up=&down=
