# Supplementary material for: Genome-Wide Association Study of Seed Dormancy and the Genomic Consequences of Improvement Footprints in Rice (Oryza sativa L.)
Source: Front Plant Sci. 2018 Jan 5;8:2213. doi: 10.3389/fpls.2017.02213 (PMC5760558; doi:10.3389/fpls.2017.02213)
Supplement: Supplementary file 9 [file Table9.XLSX]

## Sheet: Sheet1
Table S9. Comparison of the reported domestication genes and our GWAS SNPs with the genome-wide select sweeps.
Select sweep region	SNP ID	Chr	Position (IRGSP v4)	PIC (Landrace)	PIC (Improved line)	PIC (Landrace/Improved line)	Known genes or overlaped with our GWAS SNPs	Domestication trait	Distance (Mb)	Reference
1	seq-rs230	1	11157463	0.202418	0.0630215	3.2119
	seq-rs233	1	11501124	0.222879	0.0630215	3.53656
2	gwseq-rs13	1	27408254	0.374912	0.0429688	8.72522	OsETT2	Awn	1.8	The DROOPING LEAF and OsETTIN2 genes promote awn development in rice
3	seq-rs546	1	36244421	0.255388	0.0821628	3.10831	sd1/qSH1	Plant height/Seed shattering	2.7-3.9/0.8-2.0	A mutant gibberellin-synthesis gene in rice
	seq-rs548	1	36280095	0.252035	0.0821628	3.06751				An SNP Caused Loss of Seed Shattering During Rice Domestication
	seq-rs574	1	37416042	0.366011	0.117836	3.1061
4	seq-rs940	2	19177271	0.282861	0.0821628	3.44269	seq-rs1000	Seed dormancy	0.8-2.8
	seq-rs959	2	20347252	0.374644	0.117836	3.17936
	seq-rs969	2	20773175	0.258678	0.0219726	11.7728
	seq-rs971	2	20867794	0.357087	0.117836	3.03037
	seq-rs978	2	21111661	0.170625	0.0429688	3.9709
5	seq-rs1369	2	36522008	0.354745	0.0914016	3.88117	Pib	Blast resistance	0.5	The Pib gene for rice blast resistance belongs to the nucleotide binding and leucine-rich repeat class of plant disease resistance genes
6	seq-rs1498	3	7901581	0.216929	0.0219726	9.87273
7	seq-rs1599	3	16245742	0.374986	0.100424	3.73402
8	seq-rs1756	3	27004901	0.155802	0.0219726	7.09075	OsSh1	Seed shattering	1.0-1.5	Parallel domestication of the Shattering1 genes in cereals
	seq-rs1761	3	27511850	0.271235	0.0821628	3.30119
9	seq-rs2084	4	17412552	0.282861	0.0821628	3.44269	An-1	Awn	0.7	An-1 Encodes a Basic Helix-Loop-Helix Protein That Regulates Awn Development, Grain Size, and Grain Number in Rice
10	seq-rs2118	4	19762963	0.160826	0.0429688	3.74285	pi21	Blast resistance	0.1	Loss of Function of a Proline-Containing Protein Confers Durable Disease Resistance in Rice
11	seq-rs2285	4	31886501	0.168206	0.0219726	7.65526	SHAT1/sh4	Seed shattering	0.1-1.6/1.0-2.7	Genetic Control of Seed Shattering in Rice by the APETALA2 Transcription Factor SHATTERING ABORTION1
	seq-rs2350	4	32993529	0.198107	0.0429688	4.61049				Rice Domestication by Reducing Shattering
	seq-rs2356	4	33620037	0.336359	0.0429688	7.82799
12	seq-rs2895	6	10197319	0.202418	0.0630215	3.2119	seq-rs2896/Pi9	Seed dormancy/Blast resistance	0.001/0.2	The Broad-Spectrum Blast Resistance Gene Pi9 Encodes a Nucleotide-Binding Site–Leucine-Rich Repeat Protein and Is a Member of a Multigene Family in Rice
13	seq-rs2932	6	13192171	0.160826	0.0429688	3.74285	Pi-d3	Blast resistance	0.07-0.2	Identification of a New Rice Blast Resistance Gene, Pid3, by Genomewide Comparison of Paired Nucleotide-Binding Site–Leucine-Rich Repeat Genes and Their Pseudogene Alleles Between the Two Sequenced Rice Genomes
	seq-rs2933	6	13232606	0.165766	0.0429688	3.85783
	seq-rs2934	6	13256493	0.282861	0.0630215	4.48833
	seq-rs2935	6	13282994	0.165766	0.0429688	3.85783
14	seq-rs2968	6	17935291	0.309289	0.0821628	3.76434	Pi-d2	Blast resistance	0.03-0.1	A B-lectin receptor kinase gene conferring rice blast resistance
	seq-rs2969	6	17943121	0.246888	0.0821628	3.00486
	seq-rs2970	6	18002518	0.317917	0.100424	3.16574
15	seq-rs3227	7	6265668	0.332148	0.0821628	4.04256	qSD7-1; Rc/PROG1	Seed dormancy; Pericarp color/Prostrate growth	0.2-0.3/3.4-3.5	Multiple loci and epistases control genetic variation for seed dormancy in weedy rice (Oryza sativa)；Association between seed dormancy and pericarp color is controlled by a pleiotropic gene that regulates abscisic acid and flavonoid synthesis in weedy red rice
	seq-rs3228	7	6385950	0.341831	0.100424	3.40387				Control of a key transition from prostrate to erect growth in rice domestication；Genetic control of rice plant architecture under domestication
16	seq-rs3447	7	19000546	0.304688	0.0821628	3.70834
17	seq-rs3480	7	21632235	0.19372	0.0219726	8.81647	Sdr4	Seed dormancy	2.5-2.8	Molecular cloning of Sdr4, a regulator involved in seed dormancy and domestication of rice
	seq-rs3486	7	21946150	0.341434	0.103256	3.30667
	seq-rs3487	7	21947089	0.341434	0.103256	3.30667
18	seq-rs3567	7	27590139	0.19372	0.0219726	8.81647
	seq-rs3568	7	27609589	0.374094	0.117836	3.17469
	seq-rs3580	7	28449487	0.200272	0.0630215	3.17784
19	seq-rs3779	8	7942441	0.145501	0.0219726	6.62193
20	seq-rs3868	8	16972657	0.3452	0.110321	3.12905	seq-rs3939	seeddormancy	2.2-3.5
	seq-rs3877	8	17208693	0.320962	0.0914016	3.51156
	seq-rs3878	8	17213275	0.320962	0.0914016	3.51156
	seq-rs3879	8	17358668	0.325985	0.0923342	3.53049
	seq-rs3886	8	17817804	0.31688	0.0914016	3.46689
	seq-rs3896	8	18280392	0.314769	0.0727041	4.32946
	seq-rs3899	8	18296166	0.314769	0.0727041	4.32946
21	seq-rs3970	8	24891165	0.0947507	0.0219726	4.31223	IPA1	Plant type	0.5	Regulation of OsSPL14 by OsmiR156 defines ideal plant architecture in rice
22	seq-rs4140	9	7366211	0.239198	0.0650668	3.67619
23	seq-rs4218	9	11509124	0.35919	0.0928757	3.86743	Pi5	Blast resistance	1.3	Rice Pi5-Mediated Resistance to Magnaporthe oryzae Requires the Presence of Two Coiled-Coil–Nucleotide-Binding–Leucine-Rich Repeat Genes
24	seq-rs4618	10	15386453	0.202418	0.0630215	3.2119
	seq-rs4620	10	15416553	0.198107	0.0630215	3.14349
25	seq-rs4787	11	4854915	0.339545	0.0429688	7.90214	Pia	Blast resistance	1.6-1.7	A multifaceted genomics approach allows the isolation of the rice Pia-blast resistance gene consisting of two adjacent NBS-LRR protein genes
	seq-rs4790	11	4876551	0.339545	0.0429688	7.90214
26	seq-rs5189	11	23251728	0.222879	0.0219726	10.1435	Pb1	Blast resistance	1.4-1.5	Durable panicle blast-resistance gene Pb1 encodes an atypical CC-NBS-LRR protein and was generated by acquiring a promoter through local genome duplication
	seq-rs5192	11	23286680	0.222879	0.0219726	10.1435
27	seq-rs5475	11	29416899	0.351795	0.0630215	5.58214
	seq-rs5476	11	29426497	0.220163	0.0289729	7.59894
